# Supplementary material for: DNA methylome regulates virulence and metabolism in Pseudomonas syringae
Source: eLife. 2025 Feb 24;13:RP96290. doi: 10.7554/eLife.96290 (PMC11850005; doi:10.7554/eLife.96290)
Supplement: Supplementary file 2. [file elife-96290-supp2.csv]

PSPH_ID	DC3000_ID	B728a_ID	m6A.in.PSPH	m5C.in.PSPH	m4C.in.PSPH	m6A.in.DC3000	m5C.in.DC3000	m4C.in.DC3000	m6A.in.B728a	m5C.in.B728a	m4C.in.B728a
PSPPH_0001	PSPTO_0001	Psyr_0001	0	0	0	1	1	0	0	0	1
PSPPH_0002	PSPTO_0002	Psyr_0002	0	0	0	1	1	1	0	0	0
PSPPH_0003	PSPTO_0003	Psyr_0003	0	0	0	1	0	0	0	1	1
PSPPH_0004	PSPTO_0004	Psyr_0004	1	0	0	1	0	0	0	0	0
PSPPH_0005		Psyr_2637	0	0	0	0	0	0	0	1	0
PSPPH_0006			0	0	0	0	0	0	0	0	0
PSPPH_0007	PSPTO_0009		0	0	0	1	0	0	0	0	0
PSPPH_0008	PSPTO_0181	Psyr_0015	1	1	1	1	1	1	1	1	1
PSPPH_0009	PSPTO_0187	Psyr_0009	0	0	0	1	1	1	0	1	0
PSPPH_0010	PSPTO_0186	Psyr_0010	0	1	0	0	1	1	0	1	1
PSPPH_0011	PSPTO_0185	Psyr_0011	1	1	0	1	1	1	0	1	1
PSPPH_0012	PSPTO_0184	Psyr_0012	0	0	0	1	0	0	0	0	0
PSPPH_0013	PSPTO_0183	Psyr_0013	1	0	0	0	1	0	0	0	0
PSPPH_0014	PSPTO_0182	Psyr_0014	0	0	0	1	1	0	0	0	0
PSPPH_0015		Psyr_4726	0	0	0	0	0	0	0	1	0
PSPPH_0016	PSPTO_0009		0	0	0	1	0	0	0	0	0
PSPPH_0017	PSPTO_0181	Psyr_0015	0	1	1	1	1	1	1	1	1
PSPPH_0018	PSPTO_0180	Psyr_0016	1	0	0	0	0	1	0	1	1
PSPPH_0019	PSPTO_0179	Psyr_0017	1	1	1	1	1	1	0	1	1
PSPPH_0020	PSPTO_0178	Psyr_0018	0	0	0	0	1	1	0	1	1
PSPPH_0021	PSPTO_0177	Psyr_0019	0	0	0	0	0	0	0	0	0
PSPPH_0022	PSPTO_0176	Psyr_0020	0	0	1	1	0	0	0	1	0
PSPPH_0023	PSPTO_0175	Psyr_0021	0	0	0	0	1	0	0	0	0
PSPPH_0024	PSPTO_0174	Psyr_0022	1	1	0	0	1	1	0	0	0
PSPPH_0025	PSPTO_0173	Psyr_0023	1	1	1	1	1	0	0	0	0
PSPPH_0026	PSPTO_0170	Psyr_0024	0	0	0	0	0	0	0	0	0
PSPPH_0027	PSPTO_0169	Psyr_0025	0	0	0	0	1	1	0	1	0
PSPPH_0028	PSPTO_0168	Psyr_0026	0	1	1	0	1	1	0	1	1
PSPPH_0029	PSPTO_0166	Psyr_0028	0	0	0	1	0	1	0	0	0
PSPPH_0030	PSPTO_0165	Psyr_0029	0	0	0	1	0	1	0	0	0
PSPPH_0031	PSPTO_0164	Psyr_0030	0	1	1	1	1	1	0	1	1
PSPPH_0032	PSPTO_0163		1	0	0	0	0	0	0	0	0
PSPPH_0033	PSPTO_0162	Psyr_0031	0	0	0	0	1	0	0	0	0
PSPPH_0034	PSPTO_0161	Psyr_0032	0	0	0	0	0	0	0	0	0
PSPPH_0035	PSPTO_0159	Psyr_0033	0	1	1	1	1	1	0	1	0
PSPPH_0036	PSPTO_0158	Psyr_0034	0	1	0	1	1	1	0	0	0
PSPPH_0037	PSPTO_0157	Psyr_0035	1	1	0	0	1	1	0	0	1
PSPPH_0038	PSPTO_0156	Psyr_0036	0	0	0	0	0	1	0	0	0
PSPPH_0039	PSPTO_0155	Psyr_0037	1	0	0	0	0	0	0	0	0
PSPPH_0040	PSPTO_0154	Psyr_0038	0	0	0	1	0	0	0	0	0
PSPPH_0041	PSPTO_0153	Psyr_0039	1	1	0	0	1	0	0	0	0
PSPPH_0042	PSPTO_0152	Psyr_0040	0	0	0	1	0	0	0	0	0
PSPPH_0043	PSPTO_0151	Psyr_0041	0	0	0	0	0	0	0	0	0
PSPPH_0044	PSPTO_0150	Psyr_0042	0	0	0	0	0	0	1	0	0
PSPPH_0045			0	0	0	0	0	0	0	0	0
PSPPH_0046			0	0	0	0	0	0	0	0	0
PSPPH_0047			0	0	0	0	0	0	0	0	0
PSPPH_0048	PSPTO_0146	Psyr_0043	0	0	0	0	0	0	0	0	0
PSPPH_0049			0	0	0	0	0	0	0	0	0
PSPPH_0050	PSPTO_0145	Psyr_0044	0	0	0	1	1	1	0	0	0
PSPPH_0051	PSPTO_0144	Psyr_0045	1	1	1	1	1	1	0	0	0
PSPPH_0052	PSPTO_0143	Psyr_0046	1	0	0	0	0	0	0	0	0
PSPPH_0053	PSPTO_0142	Psyr_0048	0	0	0	0	0	0	0	0	0
PSPPH_0054	PSPTO_0141	Psyr_0049	1	1	1	1	1	1	0	1	0
PSPPH_0055	PSPTO_0140	Psyr_0050	0	0	0	0	0	0	0	1	1
PSPPH_0056	PSPTO_0139	Psyr_0051	0	0	0	0	0	0	0	0	0
PSPPH_0057	PSPTO_0138	Psyr_0052	0	1	1	1	1	1	0	1	1
PSPPH_0058	PSPTO_0137	Psyr_0053	1	0	0	0	1	1	0	0	0
PSPPH_0059	PSPTO_0136	Psyr_0054	1	1	1	0	0	0	0	1	0
PSPPH_0060	PSPTO_0135	Psyr_0055	0	0	0	1	0	0	0	0	0
PSPPH_0061	PSPTO_0134	Psyr_0056	0	0	0	1	0	0	0	0	0
PSPPH_0062	PSPTO_0133	Psyr_0057	0	0	0	0	0	0	0	0	0
PSPPH_0063	PSPTO_0132	Psyr_0058	0	0	0	0	0	0	0	0	0
PSPPH_0064	PSPTO_0131	Psyr_0059	0	0	0	0	1	0	0	1	1
PSPPH_0065	PSPTO_0130	Psyr_0060	1	1	0	0	0	0	0	1	0
PSPPH_0066	PSPTO_0129	Psyr_0061	0	0	0	0	0	0	0	0	0
PSPPH_0067	PSPTO_0128	Psyr_0062	1	1	0	1	1	0	0	0	0
PSPPH_0068			0	0	0	0	0	0	0	0	0
PSPPH_0069	PSPTO_0127	Psyr_0063	0	0	0	0	0	1	0	0	0
PSPPH_0070	PSPTO_0126	Psyr_0064	0	0	0	1	1	1	0	1	0
PSPPH_0071	PSPTO_0125	Psyr_0065	1	0	0	1	0	0	0	1	1
PSPPH_0072	PSPTO_0121	Psyr_0066	1	0	0	1	0	1	0	1	1
PSPPH_0073	PSPTO_0120	Psyr_0067	0	1	1	0	0	0	0	1	1
PSPPH_0074	PSPTO_0119	Psyr_0068	1	0	0	0	0	0	0	1	1
PSPPH_0075	PSPTO_0118	Psyr_0069	0	1	1	1	1	1	0	1	1
PSPPH_0076	PSPTO_0117	Psyr_0071	1	1	0	0	0	0	0	1	1
PSPPH_0077	PSPTO_0116	Psyr_0072	1	0	0	0	1	1	0	1	0
PSPPH_0078	PSPTO_0115	Psyr_0073	0	0	0	1	0	0	0	1	0
PSPPH_0079	PSPTO_0114	Psyr_0074	0	1	0	0	1	1	0	1	1
PSPPH_0080	PSPTO_0113	Psyr_0075	0	0	0	1	0	0	0	1	0
PSPPH_0081	PSPTO_0112	Psyr_0076	0	0	0	0	0	0	0	0	0
PSPPH_0082	PSPTO_0111	Psyr_0077	0	1	1	0	1	1	0	1	1
PSPPH_0083	PSPTO_0110	Psyr_0078	1	0	0	0	0	0	1	0	0
PSPPH_0084	PSPTO_0109	Psyr_0079	0	0	0	0	0	0	0	1	0
PSPPH_0085	PSPTO_0108	Psyr_0080	0	1	1	1	0	0	0	0	1
PSPPH_0086	PSPTO_0311	Psyr_0081	1	0	0	1	1	1	0	0	0
PSPPH_0087	PSPTO_0310	Psyr_0082	1	0	0	0	0	0	0	0	0
PSPPH_0088	PSPTO_0309	Psyr_0083	0	1	1	1	1	1	0	1	0
PSPPH_0089	PSPTO_0308	Psyr_0084	0	0	0	1	0	0	0	0	1
PSPPH_0090	PSPTO_0307	Psyr_0085	0	0	0	1	0	0	0	0	0
PSPPH_0091	PSPTO_0306	Psyr_0086	0	1	1	0	1	0	0	1	1
PSPPH_0092	PSPTO_0305	Psyr_0087	1	0	1	0	0	0	0	0	0
PSPPH_0093	PSPTO_0304	Psyr_0088	0	1	0	0	0	1	0	0	0
PSPPH_0094	PSPTO_0303	Psyr_0089	1	1	0	0	1	1	1	1	1
PSPPH_0095	PSPTO_0301	Psyr_0090	0	1	1	1	1	1	0	0	0
PSPPH_0096	PSPTO_0300	Psyr_0091	1	1	1	0	1	1	0	1	1
PSPPH_0097	PSPTO_0299	Psyr_0093	0	0	1	0	0	0	0	1	0
PSPPH_0098			0	0	0	0	0	0	0	0	0
PSPPH_0099			0	0	1	0	0	0	0	0	0
PSPPH_0100	PSPTO_0192		1	0	0	1	0	0	0	0	0
PSPPH_0101	PSPTO_0033		0	0	0	0	0	0	0	0	0
PSPPH_0102	PSPTO_0032		1	0	0	0	0	0	0	0	0
PSPPH_0103	PSPTO_1094		0	0	0	1	0	0	0	0	0
PSPPH_0104			1	1	0	0	0	0	0	0	0
PSPPH_0105			1	1	1	0	0	0	0	0	0
PSPPH_0106			0	0	0	0	0	0	0	0	0
PSPPH_0107			0	0	0	0	0	0	0	0	0
PSPPH_0108	PSPTO_0283	Psyr_0114	0	0	0	0	0	0	0	1	1
PSPPH_0109	PSPTO_0282	Psyr_0115	0	0	0	1	1	0	0	0	0
PSPPH_0110	PSPTO_0667	Psyr_0120	0	0	0	0	0	0	0	1	0
PSPPH_0111	PSPTO_1367		0	0	0	0	0	0	0	0	0
PSPPH_0112	PSPTO_0668		0	0	0	1	0	0	0	0	0
PSPPH_0113			0	0	0	0	0	0	0	0	0
PSPPH_0114	PSPTO_3208	Psyr_0096	0	1	0	0	0	0	0	0	0
PSPPH_0115		Psyr_4972	0	0	0	0	0	0	0	0	0
PSPPH_0116		Psyr_4972	0	0	0	0	0	0	0	0	0
PSPPH_0117		Psyr_4970	0	0	0	0	0	0	0	0	0
PSPPH_0118	PSPTO_0479	Psyr_4969	0	0	0	1	1	1	0	0	0
PSPPH_0119			0	0	0	0	0	0	0	0	0
PSPPH_0120			0	0	0	0	0	0	0	0	0
PSPPH_0121		Psyr_4966	0	1	0	0	0	0	0	1	1
PSPPH_0122	PSPTO_4345	Psyr_4965	0	0	0	0	0	0	0	1	0
PSPPH_0123		Psyr_4964	1	1	1	0	0	0	0	1	1
PSPPH_0124		Psyr_4963	1	1	1	0	0	0	0	1	1
PSPPH_0125		Psyr_4962	1	1	1	0	0	0	0	1	1
PSPPH_0126		Psyr_4961	0	0	0	0	0	0	0	0	0
PSPPH_0127		Psyr_4960	0	0	0	0	0	0	0	1	1
PSPPH_0128		Psyr_4959	0	0	0	0	0	0	0	0	0
PSPPH_0129	PSPTO_5425	Psyr_4958	1	1	0	1	1	1	1	0	0
PSPPH_0130		Psyr_4957	0	0	1	0	0	0	0	0	0
PSPPH_0131		Psyr_4956	0	1	0	0	0	0	0	1	0
PSPPH_0132		Psyr_4955	0	0	0	0	0	0	0	0	0
PSPPH_0133	PSPTO_5432	Psyr_4954	0	0	0	1	1	1	0	1	0
PSPPH_0134		Psyr_4953	0	0	0	0	0	0	0	0	0
PSPPH_0135		Psyr_4952	0	0	0	0	0	0	0	0	0
PSPPH_0136	PSPTO_5410	Psyr_4949	0	0	0	1	1	0	0	0	0
PSPPH_0137			0	0	0	0	0	0	0	0	0
PSPPH_0138	PSPTO_5408	Psyr_4947	0	0	0	0	0	0	0	0	0
PSPPH_0139	PSPTO_5407	Psyr_4946	1	1	1	1	1	1	0	1	1
PSPPH_0140	PSPTO_5406	Psyr_4945	0	1	1	0	1	1	0	0	1
PSPPH_0141	PSPTO_5405	Psyr_4944	0	0	0	0	0	0	0	0	0
PSPPH_0142	PSPTO_5403	Psyr_4942	1	0	0	1	0	0	0	0	0
PSPPH_0143	PSPTO_5402	Psyr_4941	0	0	0	1	0	0	0	0	0
PSPPH_0144	PSPTO_5401	Psyr_4940	0	0	0	0	1	0	0	0	0
PSPPH_0145	PSPTO_5400	Psyr_4939	0	0	0	0	0	0	0	0	0
PSPPH_0146	PSPTO_5399	Psyr_4938	1	0	0	1	1	1	0	1	1
PSPPH_0147	PSPTO_5398	Psyr_4937	0	0	0	1	1	1	0	0	1
PSPPH_0148			0	0	0	0	0	0	0	0	0
PSPPH_0149	PSPTO_5397	Psyr_4936	1	0	0	0	0	0	0	1	0
PSPPH_0150	PSPTO_5396	Psyr_4935	0	0	0	0	0	1	1	0	1
PSPPH_0151			0	0	0	0	0	0	0	0	0
PSPPH_0152	PSPTO_5394	Psyr_4933	1	1	0	1	0	0	0	0	0
PSPPH_0153	PSPTO_5393	Psyr_4932	0	0	0	0	0	0	0	1	1
PSPPH_0154	PSPTO_5392	Psyr_4931	1	0	0	0	0	0	0	0	0
PSPPH_0155	PSPTO_5391	Psyr_4930	0	0	0	1	0	1	0	1	0
PSPPH_0156	PSPTO_5390	Psyr_4929	1	0	0	1	0	0	0	0	0
PSPPH_0157	PSPTO_2205	Psyr_4928	1	0	0	1	0	0	0	0	0
PSPPH_0158	PSPTO_5389	Psyr_4926	0	0	0	0	0	0	0	0	0
PSPPH_0159	PSPTO_5388		0	0	0	0	0	0	0	0	0
PSPPH_0160	PSPTO_5387	Psyr_3833	0	0	0	0	0	0	0	0	0
PSPPH_0161			0	0	0	0	0	0	0	0	0
PSPPH_0162			0	1	0	0	0	0	0	0	0
PSPPH_0163			1	0	0	0	0	0	0	0	0
PSPPH_0164		Psyr_1935	0	0	0	0	0	0	0	0	0
PSPPH_0165			0	0	0	0	0	0	0	0	0
PSPPH_0166			0	0	0	0	0	0	0	0	0
PSPPH_0167			0	1	0	0	0	0	0	0	0
PSPPH_0168			0	0	0	0	0	0	0	0	0
PSPPH_0169	PSPTO_3208	Psyr_0096	0	0	0	0	0	0	0	0	0
PSPPH_0170			0	0	0	0	0	0	0	0	0
PSPPH_0171	PSPTO_0883		1	1	0	0	1	1	0	0	0
PSPPH_0172			0	0	0	0	0	0	0	0	0
PSPPH_0173	PSPTO_0256	Psyr_0150	1	1	1	1	0	0	0	0	0
PSPPH_0174	PSPTO_0208	Psyr_0192	0	0	0	1	0	0	1	0	0
PSPPH_0175	PSPTO_5582	Psyr_0096	0	0	1	0	0	0	0	0	0
PSPPH_0176			0	0	0	0	0	0	0	0	0
PSPPH_0177			0	0	0	0	0	0	0	0	0
PSPPH_0178		Psyr_0197	1	1	1	0	0	0	0	1	1
PSPPH_0179			0	0	0	0	0	0	0	0	0
PSPPH_0180			0	0	0	0	0	0	0	0	0
PSPPH_0181			0	0	0	0	0	0	0	0	0
PSPPH_0182	PSPTO_0057		0	0	0	1	0	0	0	0	0
PSPPH_0183			0	0	0	0	0	0	0	0	0
PSPPH_0184	PSPTO_0059		0	0	0	0	0	0	0	0	0
PSPPH_0185		Psyr_0197	1	1	1	0	0	0	0	1	1
PSPPH_0186	PSPTO_0062	Psyr_0198	0	1	1	1	1	1	1	1	1
PSPPH_0187	PSPTO_0063	Psyr_0199	0	1	0	0	0	0	0	0	0
PSPPH_0188	PSPTO_0064	Psyr_0200	0	1	1	1	1	0	0	1	1
PSPPH_0189	PSPTO_0065	Psyr_0201	1	1	1	1	1	1	0	1	0
PSPPH_0190	PSPTO_0066	Psyr_0202	0	0	0	0	0	0	0	0	0
PSPPH_0191	PSPTO_0067	Psyr_0203	0	0	0	0	0	0	0	0	0
PSPPH_0192	PSPTO_0068	Psyr_0204	0	0	0	0	0	0	0	0	0
PSPPH_0193	PSPTO_0069	Psyr_0205	0	1	0	1	0	0	0	0	0
PSPPH_0194	PSPTO_0070	Psyr_0206	0	0	0	1	1	1	0	1	0
PSPPH_0195	PSPTO_0071	Psyr_0207	0	0	0	1	0	0	0	0	0
PSPPH_0196	PSPTO_0072	Psyr_0208	0	0	0	0	0	0	0	0	0
PSPPH_0197	PSPTO_0073	Psyr_0209	0	1	1	1	1	1	0	1	1
PSPPH_0198	PSPTO_0074	Psyr_0210	0	0	0	1	0	0	0	0	0
PSPPH_0199	PSPTO_0075	Psyr_0211	1	0	0	0	0	0	0	1	0
PSPPH_0200	PSPTO_0076	Psyr_0212	1	1	0	0	0	0	0	1	0
PSPPH_0201	PSPTO_0077	Psyr_0213	0	0	0	1	0	0	0	0	0
PSPPH_0202	PSPTO_0078	Psyr_0214	0	0	0	1	0	0	0	0	0
PSPPH_0203	PSPTO_0079	Psyr_0215	0	0	0	1	0	0	0	0	0
PSPPH_0204	PSPTO_0080	Psyr_0216	0	0	0	1	1	1	0	1	1
PSPPH_0205	PSPTO_0081	Psyr_0217	1	1	0	0	1	1	1	1	0
PSPPH_0206	PSPTO_0082	Psyr_0218	1	0	0	1	0	0	0	0	0
PSPPH_0207	PSPTO_0083	Psyr_0219	1	0	0	1	0	1	1	0	0
PSPPH_0208	PSPTO_0084	Psyr_0220	0	0	0	1	0	0	0	0	0
PSPPH_0209	PSPTO_0085	Psyr_0221	1	1	0	0	1	1	0	1	1
PSPPH_0210	PSPTO_0086	Psyr_0222	1	0	0	1	0	1	0	0	0
PSPPH_0211	PSPTO_0087	Psyr_0223	1	0	0	1	1	1	0	1	0
PSPPH_0212	PSPTO_0089	Psyr_0224	0	0	0	0	0	0	0	0	0
PSPPH_0213	PSPTO_0090	Psyr_0225	0	0	0	1	0	0	0	0	0
PSPPH_0214	PSPTO_0091	Psyr_0226	0	0	0	1	0	0	0	0	0
PSPPH_0215	PSPTO_0092	Psyr_0227	1	1	1	0	1	0	0	1	1
PSPPH_0216	PSPTO_0094	Psyr_0228	0	0	0	1	0	1	0	0	0
PSPPH_0217	PSPTO_0095	Psyr_0229	0	0	0	0	1	0	0	1	1
PSPPH_0218	PSPTO_0096	Psyr_0230	0	1	0	0	0	0	1	0	0
PSPPH_0219	PSPTO_0097	Psyr_0231	0	0	0	0	0	0	0	0	0
PSPPH_0220	PSPTO_0098	Psyr_0232	1	1	0	0	1	0	0	1	1
PSPPH_0221	PSPTO_0099	Psyr_0233	0	0	0	0	0	0	0	1	1
PSPPH_0222	PSPTO_0100	Psyr_0234	0	0	0	0	0	0	0	0	0
PSPPH_0223	PSPTO_0101	Psyr_0235	0	1	0	1	1	1	1	1	0
PSPPH_0224	PSPTO_0102	Psyr_0236	0	1	1	0	0	0	0	1	1
PSPPH_0225	PSPTO_0103	Psyr_0237	0	0	0	0	1	1	0	1	0
PSPPH_0226	PSPTO_0105	Psyr_0238	0	0	0	0	0	0	0	0	0
PSPPH_0227	PSPTO_0106	Psyr_0239	0	0	0	0	0	0	0	0	0
PSPPH_0228			0	0	0	0	0	0	0	0	0
PSPPH_0229	PSPTO_0107	Psyr_0241	1	0	0	1	1	0	1	1	1
PSPPH_0230	PSPTO_0312	Psyr_0242	0	0	0	0	0	0	0	0	0
PSPPH_0231	PSPTO_0313	Psyr_0243	0	0	0	0	0	0	0	0	0
PSPPH_0232	PSPTO_0314	Psyr_0244	0	0	0	1	0	0	0	0	0
PSPPH_0233	PSPTO_0315	Psyr_0245	1	0	0	1	1	1	1	0	0
PSPPH_0234	PSPTO_0316	Psyr_0246	0	1	0	1	1	1	1	1	1
PSPPH_0235	PSPTO_0317	Psyr_0247	0	0	0	0	0	0	0	0	0
PSPPH_0236	PSPTO_0318	Psyr_0248	0	0	0	0	0	0	0	0	0
PSPPH_0237	PSPTO_0319	Psyr_0249	1	1	0	1	1	1	0	1	1
PSPPH_0238	PSPTO_0320	Psyr_0250	1	0	0	0	0	0	0	0	1
PSPPH_0239	PSPTO_0321	Psyr_0251	0	0	0	0	0	0	0	0	0
PSPPH_0240	PSPTO_0322	Psyr_0252	1	1	0	0	1	0	1	1	1
PSPPH_0241	PSPTO_0323	Psyr_0253	0	0	0	0	1	1	0	1	1
PSPPH_0242	PSPTO_0324	Psyr_0254	0	0	0	1	1	0	0	1	1
PSPPH_0243	PSPTO_0325	Psyr_0255	1	0	0	1	0	1	0	0	0
PSPPH_0244	PSPTO_0326	Psyr_0256	0	0	0	0	1	0	0	1	0
PSPPH_0245	PSPTO_0327	Psyr_0257	1	1	1	1	1	1	1	1	1
PSPPH_0246	PSPTO_0328	Psyr_0258	0	0	1	0	0	0	0	0	0
PSPPH_0247	PSPTO_0329	Psyr_0259	0	1	0	1	0	0	0	0	0
PSPPH_0248	PSPTO_0330	Psyr_0260	0	0	0	0	0	0	0	1	1
PSPPH_0249			0	0	0	0	0	0	0	0	0
PSPPH_0250	PSPTO_0332	Psyr_0261	0	0	0	0	0	0	0	0	0
PSPPH_0251	PSPTO_0333	Psyr_0262	0	0	0	1	0	0	0	0	0
PSPPH_0252	PSPTO_0334	Psyr_0263	0	0	0	1	1	1	1	1	1
PSPPH_0253	PSPTO_0335	Psyr_0264	1	1	1	1	1	0	0	1	0
PSPPH_0254	PSPTO_0338	Psyr_0265	0	0	0	0	0	0	0	0	0
PSPPH_0255	PSPTO_0339	Psyr_0266	1	0	0	1	0	0	0	1	0
PSPPH_0256	PSPTO_0340	Psyr_0267	1	1	0	0	1	1	0	0	0
PSPPH_0257	PSPTO_0341	Psyr_0268	1	0	0	1	0	0	0	0	0
PSPPH_0258	PSPTO_0343	Psyr_0269	0	0	0	0	0	0	0	1	0
PSPPH_0259	PSPTO_0344	Psyr_0270	0	0	0	1	0	0	1	1	1
PSPPH_0260	PSPTO_0345	Psyr_0271	0	0	0	0	0	0	0	0	0
PSPPH_0261	PSPTO_0346	Psyr_0272	0	1	0	1	1	1	0	1	1
PSPPH_0262	PSPTO_5268	Psyr_0275	0	0	0	0	0	0	0	0	0
PSPPH_0263	PSPTO_5267	Psyr_0276	0	0	0	0	0	0	0	0	0
PSPPH_0264	PSPTO_5266	Psyr_0277	1	0	0	0	1	0	0	1	0
PSPPH_0265	PSPTO_5265	Psyr_0278	0	0	1	0	1	0	0	0	0
PSPPH_0266	PSPTO_5264	Psyr_0279	0	0	0	0	0	0	1	1	1
PSPPH_0267	PSPTO_5263	Psyr_0280	0	1	1	1	0	0	0	0	0
PSPPH_0268	PSPTO_5262	Psyr_0281	0	1	1	1	1	1	0	1	1
PSPPH_0269	PSPTO_5261	Psyr_0282	0	1	0	0	0	0	0	1	1
PSPPH_0270	PSPTO_5260	Psyr_0283	0	0	0	1	0	0	0	0	0
PSPPH_0271	PSPTO_5259	Psyr_0284	0	0	0	1	1	1	0	0	0
PSPPH_0272	PSPTO_5258	Psyr_0285	0	0	0	0	0	1	0	1	1
PSPPH_0273	PSPTO_5257	Psyr_0286	0	0	0	0	1	1	0	1	1
PSPPH_0274	PSPTO_5256	Psyr_0287	0	0	0	1	1	1	0	1	0
PSPPH_0275	PSPTO_5255	Psyr_0288	1	1	0	0	0	0	0	0	0
PSPPH_0276	PSPTO_5254	Psyr_0289	0	0	0	0	0	0	0	1	0
PSPPH_0277	PSPTO_5253	Psyr_0290	0	0	0	1	1	0	0	0	0
PSPPH_0278	PSPTO_5252	Psyr_0291	0	0	0	1	0	0	0	0	0
PSPPH_0279	PSPTO_5251	Psyr_0292	0	0	0	0	0	1	0	0	0
PSPPH_0280	PSPTO_5250	Psyr_0293	0	0	0	1	1	1	0	1	1
PSPPH_0281	PSPTO_5249	Psyr_0294	0	1	1	1	0	0	0	1	0
PSPPH_0282	PSPTO_5248	Psyr_0295	1	1	1	0	0	0	0	0	0
PSPPH_0283	PSPTO_5247	Psyr_0296	1	0	0	0	0	0	0	0	0
PSPPH_0284	PSPTO_5246	Psyr_0297	0	0	0	1	0	0	0	0	0
PSPPH_0285	PSPTO_5245	Psyr_0298	0	0	0	0	0	0	0	0	0
PSPPH_0286	PSPTO_5244	Psyr_0299	0	0	1	1	1	0	0	0	0
PSPPH_0287	PSPTO_5243	Psyr_0300	1	0	0	0	0	0	0	0	0
PSPPH_0288	PSPTO_5242	Psyr_0301	0	0	0	1	1	1	0	1	1
PSPPH_0289	PSPTO_5241	Psyr_0302	0	0	0	0	1	0	1	1	0
PSPPH_0290	PSPTO_5240	Psyr_0303	0	0	0	0	1	1	0	1	1
PSPPH_0291	PSPTO_5239	Psyr_0304	1	1	0	1	0	0	0	1	0
PSPPH_0292	PSPTO_5238	Psyr_0305	0	1	0	1	1	0	0	0	0
PSPPH_0293	PSPTO_5237	Psyr_0306	0	0	0	1	1	1	0	1	0
PSPPH_0294	PSPTO_5235		1	0	0	0	0	0	0	0	0
PSPPH_0295	PSPTO_5234	Psyr_0308	0	0	0	0	0	0	0	0	1
PSPPH_0296	PSPTO_5233	Psyr_0309	0	0	0	1	0	0	0	0	0
PSPPH_0297			0	0	0	0	0	0	0	0	0
PSPPH_0298	PSPTO_5231	Psyr_0313	1	0	0	0	1	1	1	1	0
PSPPH_0299	PSPTO_5230	Psyr_0314	0	0	0	1	1	0	0	0	0
PSPPH_0300	PSPTO_5229	Psyr_0315	0	0	0	0	1	1	0	1	1
PSPPH_0301	PSPTO_5228	Psyr_0316	0	0	0	0	0	0	0	0	0
PSPPH_0302	PSPTO_5227	Psyr_0317	0	0	0	0	1	0	0	0	0
PSPPH_0303	PSPTO_5226	Psyr_0318	0	0	0	1	0	0	0	0	0
PSPPH_0304	PSPTO_5225	Psyr_0319	0	0	0	0	0	0	0	0	0
PSPPH_0305	PSPTO_5224	Psyr_0320	0	0	0	0	0	0	0	0	0
PSPPH_0306	PSPTO_5223	Psyr_0321	1	1	1	1	0	0	0	1	0
PSPPH_0307	PSPTO_5222	Psyr_0322	0	1	1	1	1	1	0	1	0
PSPPH_0308	PSPTO_5221	Psyr_0323	1	1	1	0	1	1	0	1	0
PSPPH_0309			0	0	0	0	0	0	0	0	0
PSPPH_0310	PSPTO_5219	Psyr_0325	0	0	0	1	1	1	0	0	0
PSPPH_0311	PSPTO_5218	Psyr_0326	0	0	0	1	0	0	0	0	0
PSPPH_0312	PSPTO_5217	Psyr_0327	1	1	0	1	1	1	0	1	1
PSPPH_0313	PSPTO_5216	Psyr_0328	0	0	0	1	0	0	0	0	0
PSPPH_0314		Psyr_0329	1	1	1	0	0	0	0	1	0
PSPPH_0315	PSPTO_1339	Psyr_0335	1	1	0	0	0	0	0	0	0
PSPPH_0316	PSPTO_1167	Psyr_0687	0	0	0	0	0	0	0	0	0
PSPPH_0317	PSPTO_1167	Psyr_0687	0	0	0	0	0	0	0	0	0
PSPPH_0318	PSPTO_5201	Psyr_0686	0	0	0	1	0	0	0	0	0
PSPPH_0319	PSPTO_5200	Psyr_0336	1	1	1	1	1	1	0	1	1
PSPPH_0320	PSPTO_5198	Psyr_0337	0	1	0	0	0	0	0	0	0
PSPPH_0321	PSPTO_5197	Psyr_0338	0	1	0	0	0	0	0	0	0
PSPPH_0322	PSPTO_5196	Psyr_0339	0	0	0	1	0	0	0	1	0
PSPPH_0323	PSPTO_5195	Psyr_0340	1	1	0	1	1	0	0	1	0
PSPPH_0324	PSPTO_5362	Psyr_0341	0	0	0	0	0	0	0	0	0
PSPPH_0325	PSPTO_5312	Psyr_0342	0	0	0	1	0	0	0	0	0
PSPPH_0326	PSPTO_5312	Psyr_0343	0	0	0	1	0	0	0	1	1
PSPPH_0327	PSPTO_5193	Psyr_0344	0	0	0	0	1	0	0	0	0
PSPPH_0328	PSPTO_5192	Psyr_0345	1	0	0	1	0	0	0	1	1
PSPPH_0329	PSPTO_5191	Psyr_0346	0	1	0	0	1	0	0	1	1
PSPPH_0330		Psyr_0347	0	0	0	0	0	0	0	0	0
PSPPH_0331	PSPTO_5190	Psyr_0348	0	0	0	1	0	0	0	0	0
PSPPH_0332	PSPTO_5189	Psyr_0349	0	0	0	0	0	0	1	1	1
PSPPH_0333	PSPTO_5188	Psyr_0350	0	0	0	1	0	0	0	1	0
PSPPH_0334	PSPTO_5187	Psyr_0351	0	0	0	0	0	0	0	0	0
PSPPH_0335	PSPTO_5186	Psyr_0352	0	1	0	1	1	0	0	0	0
PSPPH_0336	PSPTO_5185	Psyr_0353	1	1	1	0	1	0	0	1	1
PSPPH_0337	PSPTO_5184	Psyr_0354	1	1	0	1	1	1	0	0	1
PSPPH_0338	PSPTO_5183	Psyr_0355	0	0	0	1	0	0	0	0	0
PSPPH_0339			0	0	0	0	0	0	0	0	0
PSPPH_0340	PSPTO_5182	Psyr_0356	1	1	1	1	0	0	0	0	0
PSPPH_0341	PSPTO_5181	Psyr_0357	0	0	0	1	0	0	0	1	0
PSPPH_0342	PSPTO_5180	Psyr_0358	0	0	0	0	0	0	0	0	0
PSPPH_0343	PSPTO_5179	Psyr_0359	0	1	0	0	0	0	0	1	0
PSPPH_0344	PSPTO_5178	Psyr_0360	0	1	0	0	1	1	0	0	0
PSPPH_0345	PSPTO_5177	Psyr_0361	0	1	1	1	1	1	0	0	0
PSPPH_0346	PSPTO_5175	Psyr_0363	0	0	0	1	0	0	0	1	0
PSPPH_0347	PSPTO_5174	Psyr_0364	1	0	0	1	0	0	0	1	1
PSPPH_0348	PSPTO_5173	Psyr_0365	0	0	0	0	1	1	0	0	0
PSPPH_0349	PSPTO_5172	Psyr_0366	0	0	0	1	0	0	0	0	0
PSPPH_0350	PSPTO_5171	Psyr_0367	0	1	0	1	1	0	0	1	0
PSPPH_0351	PSPTO_5170	Psyr_0368	1	0	0	0	0	0	0	0	0
PSPPH_0352	PSPTO_5169	Psyr_0369	0	0	0	0	0	0	0	0	0
PSPPH_0353	PSPTO_5168	Psyr_0370	1	0	0	1	0	0	0	0	0
PSPPH_0354	PSPTO_5167	Psyr_0371	0	1	0	1	1	1	0	1	1
PSPPH_0355	PSPTO_5166		0	0	0	1	1	1	0	0	0
PSPPH_0356	PSPTO_5165	Psyr_0374	0	0	0	1	1	1	0	1	0
PSPPH_0357	PSPTO_5164	Psyr_0375	0	0	0	1	1	1	0	0	0
PSPPH_0358	PSPTO_5163	Psyr_0376	0	0	0	1	0	1	0	0	0
PSPPH_0359	PSPTO_5162	Psyr_0377	1	0	0	1	1	0	1	1	1
PSPPH_0360	PSPTO_5161	Psyr_0378	0	1	0	1	1	1	0	1	1
PSPPH_0361		Psyr_3879	0	1	1	0	0	0	0	1	0
PSPPH_0362	PSPTO_5160	Psyr_0379	1	0	0	1	1	1	0	1	1
PSPPH_0363	PSPTO_5159	Psyr_0380	0	0	0	0	0	1	0	1	0
PSPPH_0364	PSPTO_5158	Psyr_0381	0	0	0	0	0	0	0	1	0
PSPPH_0365	PSPTO_5157	Psyr_0382	0	0	0	1	0	0	0	0	0
PSPPH_0366	PSPTO_5156	Psyr_0383	0	0	0	1	1	1	0	0	1
PSPPH_0367	PSPTO_5155	Psyr_0384	1	0	0	0	0	0	0	0	0
PSPPH_0368	PSPTO_5154	Psyr_0385	0	0	0	0	0	0	0	0	0
PSPPH_0369	PSPTO_5153	Psyr_0386	0	0	0	0	0	0	0	0	0
PSPPH_0370	PSPTO_5152	Psyr_0387	1	0	1	0	1	0	0	0	0
PSPPH_0371	PSPTO_5151	Psyr_0388	0	1	0	0	0	0	0	1	0
PSPPH_0372	PSPTO_5150	Psyr_0389	0	0	0	1	1	0	1	1	1
PSPPH_0373	PSPTO_5149	Psyr_0390	0	0	0	0	0	0	0	0	0
PSPPH_0374	PSPTO_5148		0	0	0	0	0	0	0	0	0
PSPPH_0375	PSPTO_5147	Psyr_0391	0	1	1	0	0	0	0	0	0
PSPPH_0376	PSPTO_5146	Psyr_1657	0	0	0	0	1	1	0	0	0
PSPPH_0377	PSPTO_5145		0	1	1	1	1	0	0	0	0
PSPPH_0378	PSPTO_5144		1	1	0	1	0	0	0	0	0
PSPPH_0379	PSPTO_5145		1	1	0	1	1	0	0	0	0
PSPPH_0380	PSPTO_5142	Psyr_0393	0	0	0	0	0	0	0	0	0
PSPPH_0381	PSPTO_5141	Psyr_0394	0	0	0	1	1	1	0	1	1
PSPPH_0382	PSPTO_5140	Psyr_0395	0	0	0	1	0	0	0	1	1
PSPPH_0383	PSPTO_5139	Psyr_0396	1	0	0	0	1	1	0	0	1
PSPPH_0384	PSPTO_5138	Psyr_0397	0	1	0	1	0	1	1	1	1
PSPPH_0385	PSPTO_5137	Psyr_0398	1	1	1	1	1	1	0	1	1
PSPPH_0386	PSPTO_5136	Psyr_0399	0	0	0	0	0	0	0	0	0
PSPPH_0387	PSPTO_5135	Psyr_0400	0	0	0	1	1	0	0	0	0
PSPPH_0388	PSPTO_5134	Psyr_0401	0	0	0	1	0	0	0	1	0
PSPPH_0389	PSPTO_5133	Psyr_0402	0	0	0	1	0	0	0	0	0
PSPPH_0390	PSPTO_5132	Psyr_0403	0	1	0	1	1	1	0	1	1
PSPPH_0391	PSPTO_5131	Psyr_0404	0	0	0	0	1	0	0	0	0
PSPPH_0392	PSPTO_5130	Psyr_0405	0	0	0	0	1	0	0	0	0
PSPPH_0393	PSPTO_5129	Psyr_0406	0	0	0	1	0	1	0	0	1
PSPPH_0394	PSPTO_5128	Psyr_0407	0	0	0	1	0	0	0	1	1
PSPPH_0395	PSPTO_5127	Psyr_0408	1	0	0	1	0	0	0	0	0
PSPPH_0396	PSPTO_5126	Psyr_0409	1	0	0	0	1	1	0	0	0
PSPPH_0397	PSPTO_5125	Psyr_0410	0	0	0	1	1	1	0	1	1
PSPPH_0398	PSPTO_5123	Psyr_0411	1	1	1	1	1	1	0	1	1
PSPPH_0399			0	0	0	0	0	0	0	0	0
PSPPH_0400	PSPTO_5121	Psyr_0412	0	1	0	1	1	1	0	0	1
PSPPH_0401	PSPTO_5120		0	0	0	0	0	0	0	0	0
PSPPH_0402	PSPTO_5119	Psyr_0413	1	0	0	1	1	1	0	0	0
PSPPH_0403	PSPTO_5119	Psyr_0413	0	0	0	1	1	1	0	0	0
PSPPH_0404	PSPTO_5118	Psyr_0414	1	1	1	0	0	0	0	1	0
PSPPH_0405	PSPTO_5117	Psyr_0415	1	1	1	1	1	1	0	1	0
PSPPH_0406	PSPTO_5116	Psyr_0416	1	1	1	0	1	1	0	1	1
PSPPH_0407	PSPTO_5115	Psyr_0417	0	0	0	1	0	0	0	0	0
PSPPH_0408	PSPTO_5114	Psyr_0418	0	0	0	0	0	0	0	0	0
PSPPH_0409	PSPTO_5113	Psyr_0419	0	0	0	1	0	0	0	0	0
PSPPH_0410	PSPTO_5112	Psyr_0420	1	0	0	0	0	0	0	0	0
PSPPH_0411	PSPTO_5111	Psyr_0421	0	0	0	0	0	0	0	0	0
PSPPH_0412	PSPTO_5110	Psyr_0422	1	1	1	1	0	0	0	1	1
PSPPH_0413	PSPTO_5109	Psyr_0423	0	0	0	0	0	0	0	1	0
PSPPH_0414	PSPTO_5108	Psyr_0424	0	0	0	0	1	0	0	0	0
PSPPH_0415	PSPTO_5107	Psyr_0425	0	0	0	1	1	0	0	0	0
PSPPH_0416	PSPTO_5106	Psyr_0426	0	0	0	0	0	0	0	0	0
PSPPH_0417	PSPTO_5105	Psyr_0427	0	1	0	0	0	0	0	0	0
PSPPH_0418	PSPTO_5104	Psyr_0428	0	0	0	0	1	1	0	0	0
PSPPH_0419	PSPTO_5102	Psyr_0429	1	0	0	0	1	1	0	1	1
PSPPH_0420	PSPTO_5101	Psyr_0430	0	0	0	1	0	1	0	0	0
PSPPH_0421	PSPTO_5100	Psyr_0431	0	0	0	0	0	0	0	0	0
PSPPH_0422	PSPTO_5099		0	1	0	1	1	1	0	0	0
PSPPH_0423	PSPTO_5098	Psyr_0432	1	0	0	1	1	1	0	0	0
PSPPH_0424	PSPTO_5097	Psyr_0433	0	0	0	1	0	0	0	0	0
PSPPH_0425	PSPTO_5096	Psyr_0434	0	1	0	0	1	0	0	1	0
PSPPH_0426	PSPTO_5095	Psyr_0435	0	0	0	0	1	0	0	0	1
PSPPH_0427	PSPTO_5094	Psyr_0436	0	0	0	0	0	0	0	0	0
PSPPH_0428	PSPTO_5093	Psyr_0437	0	0	0	0	0	0	0	0	0
PSPPH_0429	PSPTO_5092	Psyr_0438	1	1	0	1	0	0	0	0	0
PSPPH_0430	PSPTO_5091	Psyr_0439	0	0	0	1	0	0	0	0	0
PSPPH_0431	PSPTO_5090	Psyr_0440	0	0	0	0	0	0	0	0	0
PSPPH_0432	PSPTO_5089	Psyr_0441	0	0	0	0	1	0	0	0	0
PSPPH_0433	PSPTO_5087	Psyr_0442	0	1	1	1	1	1	0	1	0
PSPPH_0434	PSPTO_5086	Psyr_0443	1	1	0	0	1	1	0	1	0
PSPPH_0435	PSPTO_5085	Psyr_0444	0	0	0	0	0	0	0	0	0
PSPPH_0436	PSPTO_5084	Psyr_0445	1	0	0	0	1	1	0	0	1
PSPPH_0437	PSPTO_5083	Psyr_0446	0	0	0	0	1	0	0	0	0
PSPPH_0438	PSPTO_5082	Psyr_0447	0	0	0	0	0	0	1	1	1
PSPPH_0439	PSPTO_5081	Psyr_0448	1	1	0	1	1	1	0	1	0
PSPPH_0440	PSPTO_5080	Psyr_0449	0	0	0	0	0	0	0	1	1
PSPPH_0441	PSPTO_5079	Psyr_0450	0	0	0	0	0	0	0	1	1
PSPPH_0442	PSPTO_5078	Psyr_0451	0	0	0	1	0	0	0	0	0
PSPPH_0443	PSPTO_5077	Psyr_0452	0	0	0	1	1	0	0	0	0
PSPPH_0444	PSPTO_5076	Psyr_0453	0	1	1	0	0	0	0	0	0
PSPPH_0445	PSPTO_5075	Psyr_0454	0	1	0	0	1	1	1	0	1
PSPPH_0446	PSPTO_5074	Psyr_0455	0	1	1	1	1	1	0	1	1
PSPPH_0447	PSPTO_5072	Psyr_0456	0	0	0	0	0	0	0	0	0
PSPPH_0448	PSPTO_5071	Psyr_0457	1	0	0	1	0	0	1	0	0
PSPPH_0449	PSPTO_5070	Psyr_0458	1	1	1	1	1	1	1	1	1
PSPPH_0450	PSPTO_5069	Psyr_0459	1	1	1	1	0	0	0	0	0
PSPPH_0451	PSPTO_5068	Psyr_0460	0	0	0	0	1	1	0	0	0
PSPPH_0452	PSPTO_5067	Psyr_0461	0	0	0	1	0	0	0	0	0
PSPPH_0453	PSPTO_5064	Psyr_0462	0	0	0	1	1	1	0	0	0
PSPPH_0454	PSPTO_5063	Psyr_0463	0	0	0	0	0	0	0	1	1
PSPPH_0455	PSPTO_5062	Psyr_0464	1	1	1	0	0	0	0	0	0
PSPPH_0456	PSPTO_5061	Psyr_0465	0	1	1	0	1	1	0	1	0
PSPPH_0457	PSPTO_5060	Psyr_0466	0	0	0	0	0	0	0	0	0
PSPPH_0458		Psyr_0467	0	0	0	0	0	0	0	0	0
PSPPH_0459	PSPTO_5058	Psyr_0468	0	0	0	0	1	0	0	0	0
PSPPH_0460	PSPTO_5057	Psyr_0469	1	1	1	1	0	0	0	1	0
PSPPH_0461	PSPTO_5053	Psyr_0470	0	1	0	1	0	0	0	0	0
PSPPH_0462	PSPTO_5052	Psyr_0471	0	1	0	1	1	1	0	1	0
PSPPH_0463	PSPTO_5051	Psyr_0472	1	1	0	1	1	1	1	1	0
PSPPH_0464	PSPTO_5050	Psyr_0473	1	0	0	0	1	1	0	0	1
PSPPH_0465	PSPTO_5049	Psyr_0474	0	0	0	0	0	0	0	1	1
PSPPH_0466	PSPTO_5048	Psyr_0475	0	0	0	1	0	0	0	0	0
PSPPH_0467	PSPTO_5047	Psyr_0476	0	0	0	1	1	1	0	0	1
PSPPH_0468	PSPTO_5046	Psyr_0477	0	0	0	0	0	0	0	0	0
PSPPH_0469	PSPTO_5045	Psyr_0478	0	0	0	0	0	0	0	0	1
PSPPH_0470	PSPTO_5044	Psyr_0479	0	0	0	0	0	0	0	1	1
PSPPH_0471	PSPTO_5043	Psyr_0480	0	0	0	0	0	0	0	0	0
PSPPH_0472	PSPTO_5041	Psyr_0481	0	1	1	0	1	0	0	1	1
PSPPH_0473	PSPTO_5040	Psyr_0482	1	1	1	1	0	0	0	0	0
PSPPH_0474	PSPTO_5039	Psyr_0483	0	0	0	0	1	1	0	0	0
PSPPH_0475	PSPTO_5038	Psyr_0484	0	1	1	0	0	0	0	0	0
PSPPH_0476	PSPTO_5037	Psyr_0485	0	0	0	0	1	1	0	0	0
PSPPH_0477	PSPTO_5036	Psyr_0486	0	0	0	0	0	1	1	0	1
PSPPH_0478	PSPTO_5035	Psyr_0487	0	0	0	0	1	1	0	0	1
PSPPH_0479	PSPTO_5034	Psyr_0488	0	0	0	1	0	0	0	0	0
PSPPH_0480	PSPTO_5033	Psyr_0489	0	0	0	0	0	1	0	0	0
PSPPH_0481	PSPTO_5032	Psyr_0490	0	0	0	0	0	1	0	0	0
PSPPH_0482	PSPTO_5031	Psyr_0491	1	0	0	1	1	1	0	0	0
PSPPH_0483	PSPTO_5030	Psyr_0492	1	1	1	1	1	1	1	1	1
PSPPH_0484	PSPTO_5029	Psyr_0493	1	0	0	0	1	1	0	1	0
PSPPH_0485	PSPTO_5028	Psyr_0494	0	0	0	1	0	0	0	1	0
PSPPH_0486	PSPTO_5027	Psyr_0495	0	0	0	0	0	0	0	0	0
PSPPH_0487	PSPTO_5377	Psyr_0496	0	0	0	0	0	0	0	0	0
PSPPH_0488	PSPTO_5378	Psyr_0497	0	0	0	1	1	1	0	1	0
PSPPH_0489			0	0	0	0	0	0	0	0	0
PSPPH_0490	PSPTO_5380	Psyr_0499	0	0	0	0	1	1	0	1	1
PSPPH_0491	PSPTO_5381	Psyr_0500	0	1	1	1	1	1	0	1	1
PSPPH_0492	PSPTO_5024	Psyr_0501	0	1	1	0	1	1	0	1	0
PSPPH_0493	PSPTO_5023	Psyr_0502	1	1	0	1	1	1	0	1	1
PSPPH_0494	PSPTO_5021	Psyr_0504	0	0	0	1	1	1	0	1	1
PSPPH_0495	PSPTO_5020	Psyr_0505	0	1	1	0	1	1	0	1	1
PSPPH_0496	PSPTO_5017	Psyr_0506	1	1	1	1	1	1	1	1	1
PSPPH_0497	PSPTO_5016	Psyr_0507	1	0	0	1	1	1	0	0	0
PSPPH_0498	PSPTO_5015	Psyr_0508	0	0	0	1	0	0	0	0	0
PSPPH_0499	PSPTO_5014	Psyr_0509	1	0	0	1	0	1	0	0	0
PSPPH_0500	PSPTO_5013	Psyr_0510	0	0	0	1	0	0	0	1	0
PSPPH_0501	PSPTO_5012	Psyr_0511	0	0	0	0	0	0	0	0	0
PSPPH_0502	PSPTO_5011	Psyr_0512	0	0	0	1	0	0	0	0	0
PSPPH_0503	PSPTO_5010	Psyr_0513	0	0	0	0	0	1	0	0	0
PSPPH_0504	PSPTO_5009	Psyr_0514	0	1	1	1	1	1	0	1	0
PSPPH_0505	PSPTO_5008	Psyr_0515	1	1	1	0	0	1	0	0	1
PSPPH_0506	PSPTO_5007	Psyr_0516	0	1	0	1	1	1	1	1	0
PSPPH_0507	PSPTO_5006	Psyr_0517	1	1	0	1	1	1	0	1	1
PSPPH_0508	PSPTO_5005	Psyr_0518	1	0	0	1	0	1	0	0	0
PSPPH_0509	PSPTO_5004	Psyr_0519	0	1	0	0	1	1	0	1	1
PSPPH_0510	PSPTO_5003	Psyr_0520	0	1	0	0	0	0	0	1	1
PSPPH_0511	PSPTO_5002	Psyr_0521	0	1	1	0	1	1	0	1	0
PSPPH_0512	PSPTO_5001	Psyr_0522	1	0	0	0	0	0	0	0	0
PSPPH_0513	PSPTO_5000	Psyr_0523	0	0	0	1	0	0	0	0	0
PSPPH_0514	PSPTO_4999	Psyr_0524	1	0	0	0	0	0	0	0	0
PSPPH_0515	PSPTO_4998	Psyr_0525	0	0	0	0	1	1	0	0	0
PSPPH_0516	PSPTO_4997	Psyr_0526	1	0	1	1	0	0	0	1	1
PSPPH_0517	PSPTO_4996	Psyr_0527	1	0	0	1	1	1	1	1	1
PSPPH_0518	PSPTO_4993	Psyr_0527	0	0	0	1	1	0	1	1	1
PSPPH_0519	PSPTO_4992	Psyr_0528	0	0	0	1	0	0	0	0	0
PSPPH_0520	PSPTO_4991	Psyr_0529	0	1	0	0	0	0	0	0	0
PSPPH_0521	PSPTO_4990	Psyr_0530	0	1	1	0	0	0	0	0	0
PSPPH_0522	PSPTO_4989	Psyr_0531	1	0	0	0	1	1	0	1	0
PSPPH_0523	PSPTO_4988	Psyr_0532	0	0	0	1	0	0	0	0	0
PSPPH_0524	PSPTO_4987	Psyr_0533	0	0	0	1	0	0	0	0	0
PSPPH_0525	PSPTO_4986	Psyr_0534	1	1	0	1	0	0	0	0	0
PSPPH_0526	PSPTO_4985	Psyr_0535	0	0	0	1	0	0	0	1	1
PSPPH_0527	PSPTO_4984	Psyr_0536	1	0	0	0	1	0	1	1	0
PSPPH_0528	PSPTO_4983	Psyr_0537	0	1	0	1	1	1	0	1	0
PSPPH_0529	PSPTO_4982	Psyr_0538	1	0	0	1	1	1	0	0	0
PSPPH_0530	PSPTO_4981	Psyr_0539	0	0	0	0	0	1	0	0	0
PSPPH_0531	PSPTO_4980	Psyr_0540	1	1	1	1	1	1	0	1	1
PSPPH_0532	PSPTO_4979	Psyr_0541	0	0	0	0	0	0	0	0	0
PSPPH_0533	PSPTO_4978	Psyr_0542	0	1	0	1	1	1	0	0	0
PSPPH_0534	PSPTO_4977	Psyr_0543	1	0	0	1	0	0	1	1	0
PSPPH_0535	PSPTO_4976	Psyr_0544	0	0	0	1	1	0	0	1	0
PSPPH_0536	PSPTO_4975	Psyr_0545	1	1	0	0	1	1	0	0	1
PSPPH_0537	PSPTO_4975	Psyr_0545	0	0	0	0	1	1	0	0	1
PSPPH_0538	PSPTO_4974	Psyr_0546	1	0	0	1	0	0	0	0	0
PSPPH_0539	PSPTO_4973	Psyr_0547	1	0	0	0	0	1	0	0	0
PSPPH_0540	PSPTO_4972	Psyr_0548	0	0	0	0	0	0	0	0	0
PSPPH_0541	PSPTO_4966		0	0	0	0	0	1	0	0	0
PSPPH_0542	PSPTO_4965	Psyr_0549	0	0	0	1	0	0	1	0	0
PSPPH_0543	PSPTO_4964	Psyr_0550	0	0	0	0	0	1	0	0	0
PSPPH_0544	PSPTO_4963	Psyr_0551	0	0	0	1	0	0	0	1	1
PSPPH_0545	PSPTO_4962	Psyr_0552	1	1	0	1	0	0	0	0	1
PSPPH_0546	PSPTO_4961	Psyr_0553	0	0	0	0	0	0	0	1	0
PSPPH_0547	PSPTO_4960	Psyr_0554	0	1	0	1	0	0	0	1	1
PSPPH_0548	PSPTO_4959	Psyr_0555	0	0	0	1	0	1	0	1	0
PSPPH_0549	PSPTO_4958	Psyr_0556	1	1	1	0	0	0	0	0	0
PSPPH_0550	PSPTO_4957	Psyr_0557	0	0	0	1	1	0	1	1	1
PSPPH_0551	PSPTO_4956	Psyr_0558	1	0	0	1	0	0	1	0	0
PSPPH_0552	PSPTO_4955	Psyr_0559	0	1	0	1	1	1	0	1	1
PSPPH_0553	PSPTO_4954	Psyr_0560	0	0	0	1	0	1	0	1	1
PSPPH_0554	PSPTO_4953	Psyr_0561	1	0	0	1	1	0	1	0	0
PSPPH_0555	PSPTO_4952	Psyr_0562	1	1	0	0	1	1	0	0	1
PSPPH_0556	PSPTO_4951	Psyr_0563	0	1	0	0	1	1	0	1	1
PSPPH_0557	PSPTO_4950	Psyr_0564	0	0	0	0	0	0	0	0	0
PSPPH_0558	PSPTO_4949	Psyr_0565	0	0	0	0	0	0	0	0	1
PSPPH_0559	PSPTO_4948	Psyr_0566	0	0	0	0	1	0	0	1	0
PSPPH_0560	PSPTO_4947	Psyr_0567	1	1	1	0	1	0	0	1	1
PSPPH_0561	PSPTO_4946	Psyr_0568	0	0	0	0	0	0	0	0	0
PSPPH_0562	PSPTO_4945	Psyr_0569	0	1	0	1	0	0	0	0	0
PSPPH_0563	PSPTO_4944	Psyr_0570	0	0	0	1	1	1	0	1	1
PSPPH_0564	PSPTO_4943	Psyr_0571	1	1	0	0	0	0	0	0	0
PSPPH_0565	PSPTO_4942	Psyr_0572	0	0	0	0	0	0	0	0	0
PSPPH_0566	PSPTO_4941	Psyr_0573	0	0	0	1	1	1	0	1	1
PSPPH_0567	PSPTO_4940	Psyr_0574	1	0	0	0	1	1	0	0	1
PSPPH_0568	PSPTO_4939	Psyr_0575	0	0	0	1	1	0	0	0	0
PSPPH_0569	PSPTO_4938	Psyr_0576	1	1	0	0	1	1	0	1	0
PSPPH_0570	PSPTO_4937	Psyr_0577	0	0	0	0	0	1	0	1	0
PSPPH_0571	PSPTO_4936	Psyr_0578	1	1	0	1	1	0	0	0	0
PSPPH_0572			0	0	0	0	0	0	0	0	0
PSPPH_0573			0	0	0	0	0	0	0	0	0
PSPPH_0574	PSPTO_4935	Psyr_0579	0	1	1	1	0	0	0	0	0
PSPPH_0575	PSPTO_4934	Psyr_0580	1	1	1	0	0	0	0	1	0
PSPPH_0576	PSPTO_4933	Psyr_0581	0	0	0	0	0	0	0	0	0
PSPPH_0577	PSPTO_4932	Psyr_0582	0	0	0	0	0	0	0	0	0
PSPPH_0578	PSPTO_4931	Psyr_0583	0	0	0	0	0	0	0	0	0
PSPPH_0579	PSPTO_4930	Psyr_0584	0	0	0	0	0	0	0	0	0
PSPPH_0580	PSPTO_4929	Psyr_0585	0	0	0	1	1	0	0	1	1
PSPPH_0581	PSPTO_4928	Psyr_0587	0	1	0	1	1	0	1	1	0
PSPPH_0582	PSPTO_4927		1	0	0	0	1	1	0	0	0
PSPPH_0583	PSPTO_4926	Psyr_0588	1	1	0	0	1	1	1	1	1
PSPPH_0584	PSPTO_4925	Psyr_0589	1	1	0	1	1	1	1	1	1
PSPPH_0585	PSPTO_4924	Psyr_0590	0	0	0	0	0	0	0	0	1
PSPPH_0586	PSPTO_4923	Psyr_0591	0	0	0	1	0	0	0	0	0
PSPPH_0587	PSPTO_4922	Psyr_0594	1	1	1	0	1	1	0	1	0
PSPPH_0588	PSPTO_4921	Psyr_0595	1	0	0	1	0	1	0	0	0
PSPPH_0589	PSPTO_4920	Psyr_0596	0	1	0	0	0	1	0	0	0
PSPPH_0590	PSPTO_4919	Psyr_0597	0	0	0	1	0	0	0	0	0
PSPPH_0591	PSPTO_4918	Psyr_0598	0	0	0	1	0	0	0	0	0
PSPPH_0592	PSPTO_4917	Psyr_0599	0	0	0	1	0	0	0	0	1
PSPPH_0593	PSPTO_4916	Psyr_0600	1	0	0	1	0	0	0	0	1
PSPPH_0594	PSPTO_4915	Psyr_0601	1	0	0	1	1	1	0	0	0
PSPPH_0595			1	0	0	0	0	0	0	0	0
PSPPH_0596			0	0	0	0	0	0	0	0	0
PSPPH_0597	PSPTO_4914	Psyr_0602	1	0	0	0	0	0	0	0	0
PSPPH_0598	PSPTO_4913	Psyr_0603	1	1	1	0	0	0	0	0	1
PSPPH_0599	PSPTO_0698	Psyr_0604	1	1	0	1	1	0	0	1	1
PSPPH_0600	PSPTO_0699	Psyr_0605	1	1	0	1	1	1	0	1	1
PSPPH_0601	PSPTO_0700	Psyr_0606	0	0	0	0	0	0	0	0	0
PSPPH_0602	PSPTO_0701	Psyr_0607	1	0	0	0	0	0	0	1	0
PSPPH_0603	PSPTO_0702	Psyr_0608	1	1	1	1	0	0	0	1	0
PSPPH_0604	PSPTO_0703	Psyr_0609	1	0	0	1	0	0	0	0	0
PSPPH_0605	PSPTO_0704	Psyr_0610	0	0	0	1	0	0	0	0	0
PSPPH_0606			0	0	0	0	0	0	0	0	0
PSPPH_0607			0	0	0	0	0	0	0	0	0
PSPPH_0608			0	0	0	0	0	0	0	0	0
PSPPH_0609			0	0	0	0	0	0	0	0	0
PSPPH_0610	PSPTO_0013		0	0	0	0	0	0	0	0	0
PSPPH_0611			0	0	0	0	0	0	0	0	0
PSPPH_0612			0	0	0	0	0	0	0	0	0
PSPPH_0613			0	0	0	0	0	0	0	0	0
PSPPH_0614			0	1	0	0	0	0	0	0	0
PSPPH_0615			0	0	0	0	0	0	0	0	0
PSPPH_0616			0	0	0	0	0	0	0	0	0
PSPPH_0617			0	0	0	0	0	0	0	0	0
PSPPH_0618			0	0	0	0	0	0	0	0	0
PSPPH_0619	PSPTO_0537	Psyr_4641	0	1	0	0	1	1	1	1	0
PSPPH_0620	PSPTO_0538	Psyr_4640	1	1	0	1	1	0	0	1	0
PSPPH_0621	PSPTO_0539	Psyr_4639	0	0	0	0	0	0	0	0	0
PSPPH_0622	PSPTO_0540	Psyr_4638	0	0	0	0	0	0	0	0	0
PSPPH_0623	PSPTO_0541	Psyr_4637	0	0	0	1	1	1	0	1	1
PSPPH_0624	PSPTO_0542	Psyr_4636	1	0	0	0	0	0	0	0	0
PSPPH_0625	PSPTO_0543	Psyr_4635	0	1	0	0	0	0	0	0	0
PSPPH_0626	PSPTO_0544	Psyr_4634	1	1	1	1	1	1	0	1	1
PSPPH_0627	PSPTO_0545	Psyr_4633	1	0	0	1	1	1	0	0	0
PSPPH_0628	PSPTO_0546	Psyr_4632	0	0	0	1	0	0	0	0	0
PSPPH_0629	PSPTO_0547	Psyr_4631	0	0	0	1	0	0	0	0	0
PSPPH_0630	PSPTO_0548	Psyr_4630	0	0	0	0	0	0	0	0	0
PSPPH_0631	PSPTO_0549	Psyr_4629	0	0	0	1	0	0	0	1	0
PSPPH_0632	PSPTO_0550	Psyr_4628	0	0	0	1	0	0	0	0	0
PSPPH_0633	PSPTO_0551	Psyr_4627	1	1	0	0	1	1	0	0	0
PSPPH_0634	PSPTO_0552	Psyr_4626	0	1	1	1	1	1	0	1	1
PSPPH_0635	PSPTO_0553	Psyr_4625	1	0	0	1	0	0	0	0	0
PSPPH_0636	PSPTO_0554	Psyr_4624	1	1	1	1	1	1	0	1	0
PSPPH_0637	PSPTO_0555	Psyr_4623	1	0	0	1	0	0	0	1	0
PSPPH_0638	PSPTO_0556	Psyr_4622	1	0	0	0	1	0	0	0	0
PSPPH_0639	PSPTO_0557	Psyr_4621	0	0	0	0	0	0	0	1	1
PSPPH_0640	PSPTO_0558	Psyr_4620	1	0	0	1	1	0	0	1	0
PSPPH_0641	PSPTO_0559	Psyr_4619	1	1	0	1	1	1	0	1	1
PSPPH_0642	PSPTO_0560	Psyr_4618	0	1	0	0	0	0	0	0	1
PSPPH_0643	PSPTO_0562	Psyr_4615	0	0	0	1	1	0	0	0	0
PSPPH_0644	PSPTO_0563	Psyr_4614	0	0	0	1	0	0	0	0	1
PSPPH_0645	PSPTO_0564	Psyr_4613	1	0	0	0	0	0	0	0	0
PSPPH_0646	PSPTO_0565	Psyr_4612	0	0	0	0	0	0	0	1	1
PSPPH_0647	PSPTO_0566	Psyr_4611	0	0	0	0	0	0	0	0	0
PSPPH_0648	PSPTO_0567	Psyr_4610	0	1	0	1	1	0	0	0	0
PSPPH_0649	PSPTO_0568	Psyr_4609	0	1	0	0	0	1	0	1	1
PSPPH_0650	PSPTO_0569	Psyr_4606	0	0	0	0	1	1	0	1	0
PSPPH_0651	PSPTO_0570	Psyr_4605	0	0	0	1	0	0	0	0	0
PSPPH_0652		Psyr_4604	0	0	0	0	0	0	0	0	0
PSPPH_0653	PSPTO_0571	Psyr_4603	0	0	0	0	0	0	0	0	0
PSPPH_0654		Psyr_4602	0	0	0	0	0	0	0	0	0
PSPPH_0655		Psyr_4600	0	0	0	0	0	0	0	0	0
PSPPH_0656	PSPTO_0573	Psyr_4599	0	0	0	0	0	0	0	0	1
PSPPH_0657	PSPTO_0574	Psyr_4598	0	1	0	0	0	0	0	0	0
PSPPH_0658	PSPTO_0577	Psyr_4595	0	0	0	0	0	0	0	1	1
PSPPH_0659	PSPTO_0578	Psyr_4594	0	0	0	1	0	0	0	0	0
PSPPH_0660	PSPTO_0579	Psyr_4593	0	0	0	0	0	0	0	0	0
PSPPH_0661			0	0	0	0	0	0	0	0	0
PSPPH_0662	PSPTO_0581	Psyr_4591	1	1	0	1	1	1	0	1	0
PSPPH_0663		Psyr_4590	0	0	0	0	0	0	0	0	1
PSPPH_0664		Psyr_4589	0	0	0	0	0	0	0	1	0
PSPPH_0665	PSPTO_3389	Psyr_4583	0	1	0	0	0	0	0	0	0
PSPPH_0666		Psyr_4582	0	0	0	0	0	0	1	1	0
PSPPH_0667		Psyr_1226	1	0	0	0	0	0	0	0	0
PSPPH_0668	PSPTO_3429		1	0	0	0	0	0	0	0	0
PSPPH_0669			0	0	0	0	0	0	0	0	0
PSPPH_0670	PSPTO_3393		0	0	0	1	0	1	0	0	0
PSPPH_0671	PSPTO_0591	Psyr_1425	0	0	0	1	0	0	0	1	1
PSPPH_0672	PSPTO_0592	Psyr_4581	0	0	0	0	1	0	0	0	0
PSPPH_0673	PSPTO_0593	Psyr_4580	0	0	0	1	1	1	0	0	0
PSPPH_0674	PSPTO_0594	Psyr_4579	0	0	0	0	1	0	0	1	0
PSPPH_0675	PSPTO_0595	Psyr_4578	1	0	0	0	1	1	1	0	0
PSPPH_0676	PSPTO_0596	Psyr_4577	0	0	0	0	1	0	0	1	1
PSPPH_0677	PSPTO_0597	Psyr_4576	0	0	0	1	0	0	0	0	0
PSPPH_0678	PSPTO_0598	Psyr_4575	0	0	0	0	0	0	0	0	0
PSPPH_0679	PSPTO_0599	Psyr_4574	1	1	0	1	1	0	0	1	1
PSPPH_0680	PSPTO_0600	Psyr_4573	0	0	0	0	0	0	0	0	0
PSPPH_0681	PSPTO_0601	Psyr_4572	1	1	1	0	0	0	0	0	0
PSPPH_0682	PSPTO_0602	Psyr_4571	1	0	0	1	0	0	0	1	1
PSPPH_0683	PSPTO_0603	Psyr_4570	0	0	0	0	0	0	0	0	0
PSPPH_0684	PSPTO_0604	Psyr_4569	0	1	0	1	1	1	0	0	0
PSPPH_0685	PSPTO_0605	Psyr_4568	0	1	0	0	0	0	0	0	0
PSPPH_0686	PSPTO_0606	Psyr_4567	0	1	1	0	0	0	0	0	0
PSPPH_0687	PSPTO_0607	Psyr_4566	0	0	0	0	0	0	0	0	0
PSPPH_0688	PSPTO_0609	Psyr_4565	0	0	0	1	1	0	0	1	1
PSPPH_0689			1	0	0	0	0	0	0	0	0
PSPPH_0690			0	0	0	0	0	0	0	0	0
PSPPH_0691			0	0	0	0	0	0	0	0	0
PSPPH_0692			1	0	0	0	0	0	0	0	0
PSPPH_0693			0	0	0	0	0	0	0	0	0
PSPPH_0694	PSPTO_0776	Psyr_0680	0	1	1	1	1	1	1	1	1
PSPPH_0695	PSPTO_0777	Psyr_0681	1	1	1	1	1	1	0	1	0
PSPPH_0696	PSPTO_0778	Psyr_0682	1	1	1	1	1	1	0	1	1
PSPPH_0697		Psyr_0683	0	0	0	0	0	0	0	0	0
PSPPH_0698	PSPTO_3756	Psyr_0685	0	0	0	0	0	0	0	0	0
PSPPH_0699			0	0	0	0	0	0	0	0	0
PSPPH_0700	PSPTO_0781	Psyr_0688	1	0	0	1	1	0	0	0	0
PSPPH_0701	PSPTO_0787	Psyr_0691	0	1	1	1	1	0	0	0	0
PSPPH_0702	PSPTO_0788	Psyr_0692	1	1	0	1	1	0	0	1	0
PSPPH_0703	PSPTO_0788	Psyr_0692	1	1	0	1	1	0	0	1	0
PSPPH_0704	PSPTO_0789	Psyr_0693	1	1	0	1	1	1	0	1	0
PSPPH_0705	PSPTO_0790	Psyr_0694	0	1	0	0	1	1	0	1	1
PSPPH_0706	PSPTO_0791	Psyr_0695	0	0	0	1	0	0	0	0	1
PSPPH_0707			0	0	0	0	0	0	0	0	0
PSPPH_0708	PSPTO_0794	Psyr_0697	0	1	1	0	0	1	0	1	0
PSPPH_0709	PSPTO_0795		0	0	0	0	0	0	0	0	0
PSPPH_0710			0	0	0	0	0	0	0	0	0
PSPPH_0711			1	1	0	0	0	0	0	0	0
PSPPH_0712	PSPTO_0796	Psyr_0700	1	1	1	0	0	0	0	0	0
PSPPH_0713	PSPTO_0797	Psyr_0701	0	0	0	0	0	0	0	0	0
PSPPH_0714	PSPTO_0798	Psyr_0702	0	0	0	1	0	0	0	0	0
PSPPH_0715	PSPTO_0799	Psyr_0703	0	0	0	1	0	1	0	0	1
PSPPH_0716	PSPTO_0800	Psyr_0704	1	0	0	1	1	0	1	1	1
PSPPH_0717	PSPTO_0801	Psyr_0705	0	0	0	1	0	0	0	0	0
PSPPH_0718	PSPTO_0802	Psyr_0707	0	1	0	0	0	0	0	1	0
PSPPH_0719	PSPTO_0804	Psyr_0708	0	0	0	0	0	0	1	0	0
PSPPH_0720	PSPTO_0805	Psyr_0709	0	0	0	1	1	1	1	1	1
PSPPH_0721	PSPTO_0806	Psyr_0710	0	1	1	1	1	1	0	1	0
PSPPH_0722	PSPTO_0807	Psyr_0711	0	1	1	0	0	0	0	0	0
PSPPH_0723	PSPTO_0808	Psyr_0712	0	1	1	1	0	0	0	0	0
PSPPH_0724	PSPTO_0809	Psyr_0713	1	1	1	1	1	1	0	1	0
PSPPH_0725	PSPTO_0810	Psyr_0714	0	0	0	0	0	0	0	0	0
PSPPH_0726	PSPTO_0811	Psyr_0715	0	0	0	0	0	0	0	0	0
PSPPH_0727	PSPTO_0812	Psyr_0716	0	0	0	0	0	0	0	0	0
PSPPH_0728	PSPTO_0813	Psyr_0717	0	0	0	1	0	0	0	0	0
PSPPH_0729	PSPTO_0814	Psyr_0718	0	0	0	0	0	0	0	0	0
PSPPH_0730	PSPTO_0815	Psyr_0719	1	0	0	1	0	0	0	0	0
PSPPH_0731	PSPTO_0816	Psyr_0720	0	1	0	0	0	0	0	0	0
PSPPH_0732	PSPTO_0817	Psyr_0721	1	0	0	1	1	0	0	0	0
PSPPH_0733	PSPTO_0820	Psyr_2194	1	1	1	1	0	1	1	0	0
PSPPH_0734	PSPTO_0821	Psyr_2193	0	1	1	0	0	0	0	1	1
PSPPH_0735	PSPTO_0822	Psyr_2192	0	0	0	0	0	0	0	0	0
PSPPH_0736	PSPTO_0823	Psyr_0722	0	0	1	0	1	0	0	1	0
PSPPH_0737	PSPTO_0824	Psyr_0723	0	1	0	1	1	1	0	1	1
PSPPH_0738	PSPTO_0825	Psyr_0724	0	0	0	0	0	0	0	0	0
PSPPH_0739	PSPTO_0826	Psyr_0725	0	0	0	0	1	1	0	1	1
PSPPH_0740	PSPTO_0827	Psyr_0726	0	1	0	0	1	1	0	0	0
PSPPH_0741	PSPTO_0828	Psyr_0727	0	1	1	0	1	0	0	1	1
PSPPH_0742	PSPTO_0829	Psyr_0728	1	1	0	1	1	1	1	1	1
PSPPH_0743			0	0	0	0	0	0	0	0	0
PSPPH_0744			0	0	0	0	0	0	0	0	0
PSPPH_0745			0	0	0	0	0	0	0	0	0
PSPPH_0746			0	0	0	0	0	0	0	0	0
PSPPH_0747		Psyr_1421	0	0	0	0	0	0	0	0	0
PSPPH_0748			0	0	0	0	0	0	0	0	0
PSPPH_0749		Psyr_1426	1	1	0	0	0	0	0	0	0
PSPPH_0750	PSPTO_0848	Psyr_1428	1	0	0	1	1	1	0	1	0
PSPPH_0751			0	0	0	0	0	0	0	0	0
PSPPH_0752	PSPTO_2478	Psyr_1463	1	1	0	1	1	1	0	0	0
PSPPH_0753		Psyr_1474	0	0	0	0	0	0	0	0	0
PSPPH_0754			0	0	0	0	0	0	0	0	0
PSPPH_0755	PSPTO_3171	Psyr_3036	1	0	0	1	0	0	0	0	0
PSPPH_0756	PSPTO_3170	Psyr_3035	1	0	0	1	0	0	0	0	0
PSPPH_0757		Psyr_1507	0	1	0	0	0	0	0	0	0
PSPPH_0758	PSPTO_4608	Psyr_1508	1	1	1	0	0	0	0	0	0
PSPPH_0759		Psyr_1509	0	0	0	0	0	0	1	0	0
PSPPH_0760		Psyr_1510	0	0	0	0	0	0	0	0	0
PSPPH_0761	PSPTO_0850	Psyr_1430	0	0	0	0	1	0	0	0	0
PSPPH_0762	PSPTO_0851	Psyr_0766	0	0	0	0	0	0	0	0	0
PSPPH_0763	PSPTO_0852	Psyr_4357	0	0	0	1	1	0	0	0	0
PSPPH_0764	PSPTO_0853		0	0	0	0	1	1	0	0	0
PSPPH_0765	PSPTO_0854		0	0	1	0	0	0	0	0	0
PSPPH_0766			0	0	0	0	0	0	0	0	0
PSPPH_0767	PSPTO_4727		1	0	0	1	0	0	0	0	0
PSPPH_0768	PSPTO_0857	Psyr_1440	0	1	1	0	0	0	0	0	0
PSPPH_0769			0	0	0	0	0	0	0	0	0
PSPPH_0770			0	0	0	0	0	0	0	0	0
PSPPH_0771			0	0	0	0	0	0	0	0	0
PSPPH_0772			0	0	0	0	0	0	0	0	0
PSPPH_0773			0	0	0	0	0	0	0	0	0
PSPPH_0774			0	0	0	0	0	0	0	0	0
PSPPH_0775			1	0	0	0	0	0	0	0	0
PSPPH_0776			0	0	0	0	0	0	0	0	0
PSPPH_0777			0	1	0	0	0	0	0	0	0
PSPPH_0778		Psyr_1294	0	0	0	0	0	0	0	0	0
PSPPH_0779			0	0	0	0	0	0	0	0	0
PSPPH_0780			0	1	1	0	0	0	0	0	0
PSPPH_0781			1	1	1	0	0	0	0	0	0
PSPPH_0782	PSPTO_0591	Psyr_1425	0	1	0	1	0	0	0	1	1
PSPPH_0783			0	0	0	0	0	0	0	0	0
PSPPH_0784		Psyr_1219	0	0	0	0	0	0	0	0	0
PSPPH_0785			0	0	0	0	0	0	0	0	0
PSPPH_0786			0	0	0	0	0	0	0	0	0
PSPPH_0787			1	0	0	0	0	0	0	0	0
PSPPH_0788			0	0	0	0	0	0	0	0	0
PSPPH_0789			0	0	0	0	0	0	0	0	0
PSPPH_0790	PSPTO_0892		0	1	1	0	1	0	0	0	0
PSPPH_0791	PSPTO_0894		0	0	0	1	0	0	0	0	0
PSPPH_0792			0	0	0	0	0	0	0	0	0
PSPPH_0793			0	1	0	0	0	0	0	0	0
PSPPH_0794			1	0	0	0	0	0	0	0	0
PSPPH_0795			0	1	0	0	0	0	0	0	0
PSPPH_0796	PSPTO_0898		1	0	1	0	0	0	0	0	0
PSPPH_0797			0	0	0	0	0	0	0	0	0
PSPPH_0798			0	0	0	0	0	0	0	0	0
PSPPH_0799		Psyr_0771	0	0	0	0	0	0	0	1	0
PSPPH_0800	PSPTO_0908	Psyr_0781	1	0	0	1	1	1	0	1	1
PSPPH_0801	PSPTO_0909	Psyr_0782	0	0	0	1	0	1	0	0	0
PSPPH_0802	PSPTO_0910	Psyr_0783	0	1	0	0	0	0	0	0	0
PSPPH_0803	PSPTO_0911	Psyr_0784	0	1	1	0	0	1	0	0	0
PSPPH_0804	PSPTO_0912	Psyr_0785	1	1	0	1	0	0	0	1	0
PSPPH_0805	PSPTO_0913	Psyr_0786	1	1	1	0	1	1	0	1	1
PSPPH_0806	PSPTO_0914	Psyr_0787	0	1	0	0	0	0	0	0	0
PSPPH_0807	PSPTO_0915	Psyr_0788	0	0	0	1	0	0	0	0	0
PSPPH_0808	PSPTO_0916	Psyr_0789	1	1	0	1	1	1	0	0	0
PSPPH_0809	PSPTO_0917	Psyr_0790	0	1	0	1	1	1	0	1	0
PSPPH_0810	PSPTO_0919	Psyr_0791	0	1	1	0	0	1	0	1	0
PSPPH_0811	PSPTO_0920	Psyr_0792	0	0	0	0	0	0	0	1	0
PSPPH_0812	PSPTO_4977	Psyr_3077	0	1	0	1	0	0	0	0	0
PSPPH_0813	PSPTO_3071	Psyr_3076	0	0	0	0	0	0	0	0	0
PSPPH_0814		Psyr_3075	0	1	1	0	0	0	0	1	0
PSPPH_0815	PSPTO_4084	Psyr_3074	1	1	0	0	0	0	0	0	0
PSPPH_0816	PSPTO_0922	Psyr_0794	0	0	0	1	0	0	0	0	0
PSPPH_0817	PSPTO_0923	Psyr_0795	1	1	0	0	0	0	0	0	0
PSPPH_0818	PSPTO_0924	Psyr_0796	0	0	0	1	0	0	0	0	0
PSPPH_0819	PSPTO_0925	Psyr_0797	0	0	0	0	0	0	0	0	0
PSPPH_0820	PSPTO_0926	Psyr_0798	1	0	0	1	1	0	0	0	0
PSPPH_0821	PSPTO_0927	Psyr_0799	0	0	0	0	0	0	0	0	0
PSPPH_0822			0	1	0	0	0	0	0	0	0
PSPPH_0823			0	0	0	0	0	0	0	0	0
PSPPH_0824			0	0	0	0	0	0	0	0	0
PSPPH_0825	PSPTO_0932	Psyr_0800	0	0	0	0	0	0	0	1	0
PSPPH_0826	PSPTO_0933	Psyr_0801	0	0	0	1	0	0	0	0	0
PSPPH_0827	PSPTO_0934	Psyr_0802	1	1	1	0	0	0	0	0	0
PSPPH_0828	PSPTO_0935	Psyr_0803	0	1	0	0	1	1	0	0	1
PSPPH_0829	PSPTO_0936	Psyr_0804	0	0	0	0	0	0	0	0	0
PSPPH_0830	PSPTO_0937	Psyr_0805	0	1	1	0	1	1	0	0	0
PSPPH_0831	PSPTO_0938	Psyr_0806	1	0	0	0	0	0	0	0	0
PSPPH_0832	PSPTO_0939	Psyr_0807	0	0	0	1	0	0	0	1	1
PSPPH_0833	PSPTO_0940	Psyr_0808	1	0	0	1	0	0	0	0	0
PSPPH_0834	PSPTO_0941	Psyr_0809	0	0	0	0	0	0	1	0	1
PSPPH_0835	PSPTO_0942	Psyr_0810	0	0	0	0	0	0	0	0	0
PSPPH_0836	PSPTO_0943	Psyr_0811	0	1	0	0	0	1	0	0	0
PSPPH_0837	PSPTO_0944	Psyr_0812	0	0	0	1	0	0	0	0	0
PSPPH_0838	PSPTO_0945	Psyr_0813	0	0	0	1	0	1	0	1	0
PSPPH_0839	PSPTO_0946		0	0	1	1	1	0	0	0	0
PSPPH_0840	PSPTO_0947	Psyr_0814	0	1	1	0	1	1	1	1	1
PSPPH_0841	PSPTO_0948	Psyr_0815	1	0	0	1	0	0	0	1	0
PSPPH_0842	PSPTO_0949	Psyr_0816	0	0	0	1	1	1	0	1	1
PSPPH_0843	PSPTO_0950	Psyr_0817	0	0	0	0	0	0	0	0	0
PSPPH_0844	PSPTO_0951	Psyr_0818	0	1	0	0	1	1	0	0	0
PSPPH_0845	PSPTO_0952	Psyr_0819	0	1	0	0	0	1	0	0	0
PSPPH_0846	PSPTO_0953	Psyr_0820	0	0	0	1	1	1	0	0	0
PSPPH_0847	PSPTO_0954	Psyr_0821	1	1	1	1	1	0	0	1	0
PSPPH_0848	PSPTO_0955	Psyr_0822	0	0	0	0	0	0	0	0	0
PSPPH_0849	PSPTO_0956	Psyr_0823	1	0	0	0	0	0	0	0	0
PSPPH_0850	PSPTO_0957	Psyr_0824	0	0	0	1	0	0	0	1	1
PSPPH_0851	PSPTO_0958	Psyr_0825	1	0	0	0	1	0	0	0	0
PSPPH_0852	PSPTO_0959	Psyr_0826	0	0	0	1	1	1	0	0	1
PSPPH_0853	PSPTO_0960	Psyr_0827	0	0	0	0	1	1	0	0	0
PSPPH_0854	PSPTO_0961	Psyr_0828	1	1	0	0	1	0	0	0	0
PSPPH_0855	PSPTO_0962	Psyr_0829	0	1	0	0	1	1	0	0	1
PSPPH_0856	PSPTO_0963	Psyr_0830	0	0	1	1	0	0	0	0	0
PSPPH_0857	PSPTO_0964	Psyr_0831	0	0	0	0	1	1	0	1	1
PSPPH_0858	PSPTO_0965	Psyr_0832	0	1	1	1	1	0	0	0	0
PSPPH_0859	PSPTO_0966	Psyr_0833	0	0	0	0	0	0	0	0	0
PSPPH_0860	PSPTO_0967	Psyr_0834	0	1	1	0	0	0	0	0	0
PSPPH_0861	PSPTO_0969	Psyr_0835	0	0	0	1	0	0	0	0	0
PSPPH_0862	PSPTO_0970	Psyr_0836	0	1	0	1	1	1	0	0	0
PSPPH_0863	PSPTO_0971	Psyr_0837	1	0	0	0	1	1	0	0	0
PSPPH_0864	PSPTO_0972	Psyr_0838	0	1	0	0	0	0	0	0	0
PSPPH_0865	PSPTO_0973	Psyr_0839	0	0	0	0	1	0	1	1	1
PSPPH_0866	PSPTO_0975	Psyr_0840	1	1	0	1	0	0	0	0	0
PSPPH_0867	PSPTO_0976	Psyr_0841	0	1	0	0	0	0	0	1	1
PSPPH_0868	PSPTO_0977	Psyr_0842	0	0	0	0	1	1	0	1	1
PSPPH_0869	PSPTO_0978	Psyr_0843	1	1	1	0	1	0	0	0	0
PSPPH_0870	PSPTO_0979	Psyr_0844	0	1	1	0	0	0	0	0	0
PSPPH_0871	PSPTO_0980	Psyr_0845	0	0	0	0	0	0	0	1	1
PSPPH_0872	PSPTO_0981	Psyr_0846	0	0	0	1	1	0	0	0	0
PSPPH_0873	PSPTO_0982	Psyr_0847	0	0	0	1	0	0	0	0	0
PSPPH_0874	PSPTO_0983	Psyr_0848	1	0	0	0	0	0	0	0	0
PSPPH_0875	PSPTO_0984	Psyr_0849	0	0	0	1	0	0	0	0	0
PSPPH_0876	PSPTO_0985	Psyr_0850	0	0	0	1	0	1	0	0	0
PSPPH_0877	PSPTO_0986	Psyr_0851	0	0	0	0	1	1	0	0	0
PSPPH_0878			1	0	0	0	0	0	0	0	0
PSPPH_0879			0	0	0	0	0	0	0	0	0
PSPPH_0880			0	0	0	0	0	0	0	0	0
PSPPH_0881			1	1	0	0	0	0	0	0	0
PSPPH_0882			0	0	0	0	0	0	0	0	0
PSPPH_0883		Psyr_0852	1	0	0	0	0	0	0	0	0
PSPPH_0884	PSPTO_0988	Psyr_0853	1	0	0	1	1	0	1	0	1
PSPPH_0885	PSPTO_0989	Psyr_0854	0	0	0	1	0	0	0	0	0
PSPPH_0886	PSPTO_0990	Psyr_0855	0	1	0	0	0	0	0	1	1
PSPPH_0887	PSPTO_0991	Psyr_0856	0	1	1	1	0	0	0	0	0
PSPPH_0888	PSPTO_0992	Psyr_0857	0	0	0	0	0	0	0	0	0
PSPPH_0889	PSPTO_0993	Psyr_0858	0	0	0	1	1	1	0	0	0
PSPPH_0890	PSPTO_0994	Psyr_0859	1	1	1	0	1	1	0	0	0
PSPPH_0891	PSPTO_0995	Psyr_0860	1	0	1	1	1	1	0	1	1
PSPPH_0892	PSPTO_0996	Psyr_0861	0	0	0	0	0	0	0	0	0
PSPPH_0893	PSPTO_0997	Psyr_0862	0	0	0	0	0	0	0	1	0
PSPPH_0894			0	0	0	0	0	0	0	0	0
PSPPH_0895	PSPTO_0997	Psyr_0862	0	0	0	0	0	0	0	1	0
PSPPH_0896	PSPTO_0997	Psyr_0862	0	0	0	0	0	0	0	1	0
PSPPH_0897	PSPTO_0998	Psyr_0863	0	0	0	0	0	0	0	0	0
PSPPH_0898	PSPTO_4436	Psyr_0864	0	0	0	1	0	0	0	0	0
PSPPH_0899			0	0	0	0	0	0	0	0	0
PSPPH_0900	PSPTO_0999	Psyr_0865	1	1	1	0	0	0	0	1	1
PSPPH_0901	PSPTO_1000	Psyr_0866	1	1	0	0	0	0	0	0	0
PSPPH_0902	PSPTO_1001	Psyr_0867	0	1	0	1	1	0	0	0	0
PSPPH_0903	PSPTO_3580	Psyr_0868	0	0	0	1	0	0	0	1	0
PSPPH_0904	PSPTO_1003	Psyr_0869	0	0	0	0	0	0	1	0	0
PSPPH_0905	PSPTO_1004	Psyr_0870	0	0	0	0	0	0	0	1	1
PSPPH_0906	PSPTO_1008	Psyr_0871	0	1	0	0	0	0	0	0	0
PSPPH_0907			0	1	0	0	0	0	0	0	0
PSPPH_0908			1	0	0	0	0	0	0	0	0
PSPPH_0909	PSPTO_1009		0	0	0	0	0	0	0	0	0
PSPPH_0910	PSPTO_1010	Psyr_0872	0	1	1	0	1	1	0	0	1
PSPPH_0911	PSPTO_1011	Psyr_0873	0	0	0	0	0	1	0	0	0
PSPPH_0912	PSPTO_1012	Psyr_0874	0	0	0	0	0	0	0	0	0
PSPPH_0913	PSPTO_1013	Psyr_0875	1	0	0	0	0	0	0	0	0
PSPPH_0914	PSPTO_1014	Psyr_0876	1	0	0	1	1	1	0	0	0
PSPPH_0915	PSPTO_1023	Psyr_0877	1	1	0	0	0	0	0	0	0
PSPPH_0916	PSPTO_1024	Psyr_0878	0	0	0	0	0	0	0	1	0
PSPPH_0917			0	0	0	0	0	0	0	0	0
PSPPH_0918		Psyr_0879	0	0	0	0	0	0	0	0	0
PSPPH_0919	PSPTO_1025	Psyr_0880	1	0	0	1	1	1	0	0	0
PSPPH_0920	PSPTO_1035	Psyr_0883	0	0	0	0	0	0	0	0	0
PSPPH_0921	PSPTO_1037	Psyr_0884	0	1	0	0	0	0	0	1	1
PSPPH_0922	PSPTO_1038	Psyr_0885	0	0	0	0	0	0	0	1	1
PSPPH_0923	PSPTO_1039	Psyr_0886	0	1	1	0	0	0	0	0	0
PSPPH_0924	PSPTO_1040	Psyr_0887	0	0	0	0	1	0	0	0	0
PSPPH_0925	PSPTO_1041	Psyr_0888	1	1	1	1	0	0	0	1	1
PSPPH_0926	PSPTO_1042	Psyr_0891	0	1	0	0	0	0	0	1	1
PSPPH_0927	PSPTO_1043	Psyr_0892	0	0	0	0	0	0	0	0	0
PSPPH_0928			0	0	0	0	0	0	0	0	0
PSPPH_0929	PSPTO_1044		0	0	0	0	0	0	0	0	0
PSPPH_0930			0	0	0	0	0	0	0	0	0
PSPPH_0931	PSPTO_1047	Psyr_0896	1	1	1	0	1	1	0	1	0
PSPPH_0932	PSPTO_1048	Psyr_0897	1	1	0	0	0	0	0	0	0
PSPPH_0933	PSPTO_1049	Psyr_0898	0	0	0	0	1	0	0	0	0
PSPPH_0934	PSPTO_1050	Psyr_0899	0	0	0	0	0	0	0	0	0
PSPPH_0935	PSPTO_1051	Psyr_0900	0	0	0	0	0	0	0	1	1
PSPPH_0936	PSPTO_1052	Psyr_0901	0	1	0	1	0	0	0	0	0
PSPPH_0937	PSPTO_1053	Psyr_0902	1	0	0	1	0	0	0	1	0
PSPPH_0938	PSPTO_1054	Psyr_0903	0	1	0	1	0	0	0	1	1
PSPPH_0939	PSPTO_1056	Psyr_0904	0	1	0	1	1	0	0	1	1
PSPPH_0940	PSPTO_1059	Psyr_0905	1	1	1	0	1	1	0	1	0
PSPPH_0941			0	0	0	0	0	0	0	0	0
PSPPH_0942	PSPTO_1062	Psyr_0907	0	0	0	1	0	0	0	0	0
PSPPH_0943	PSPTO_2718	Psyr_2451	1	0	0	0	0	0	0	0	1
PSPPH_0944	PSPTO_2717	Psyr_2450	1	0	0	1	0	0	0	0	0
PSPPH_0945			0	0	0	0	0	0	0	0	0
PSPPH_0946			1	1	0	0	0	0	0	0	0
PSPPH_0947			0	0	0	0	0	0	0	0	0
PSPPH_0948			0	0	0	0	0	0	0	0	0
PSPPH_0949	PSPTO_1065	Psyr_0912	0	0	0	0	1	1	0	0	0
PSPPH_0950	PSPTO_1066	Psyr_0913	1	1	1	1	1	1	1	1	1
PSPPH_0951		Psyr_0914	1	0	0	0	0	0	0	1	0
PSPPH_0952		Psyr_0915	1	1	1	0	0	0	0	1	0
PSPPH_0953	PSPTO_1005	Psyr_0916	0	0	0	1	0	0	0	0	0
PSPPH_0954		Psyr_0917	0	0	0	0	0	0	0	1	0
PSPPH_0955	PSPTO_0705	Psyr_0918	0	1	0	1	0	0	0	0	0
PSPPH_0956		Psyr_0919	1	0	0	0	0	0	0	0	0
PSPPH_0957		Psyr_0920	1	1	1	0	0	0	0	0	0
PSPPH_0958			0	0	0	0	0	0	0	0	0
PSPPH_0959			0	0	0	0	0	0	0	0	0
PSPPH_0960			0	0	0	0	0	0	0	0	0
PSPPH_0961			0	0	0	0	0	0	0	0	0
PSPPH_0962			0	0	0	0	0	0	0	0	0
PSPPH_0963			0	0	0	0	0	0	0	0	0
PSPPH_0964			0	0	0	0	0	0	0	0	0
PSPPH_0965			1	0	0	0	0	0	0	0	0
PSPPH_0966	PSPTO_5576		1	0	0	1	1	1	0	0	0
PSPPH_0967	PSPTO_1079	Psyr_0924	0	1	0	0	0	0	0	0	0
PSPPH_0968	PSPTO_1080	Psyr_0925	0	1	1	0	0	0	0	0	0
PSPPH_0969	PSPTO_1081	Psyr_0926	0	1	0	0	0	0	0	0	0
PSPPH_0970		Psyr_0927	1	0	0	0	0	0	0	0	1
PSPPH_0971			0	0	0	0	0	0	0	0	0
PSPPH_0972			1	0	0	0	0	0	0	0	0
PSPPH_0973			0	0	0	0	0	0	0	0	0
PSPPH_0974			0	0	0	0	0	0	0	0	0
PSPPH_0975		Psyr_0929	1	1	1	0	0	0	0	1	1
PSPPH_0976		Psyr_0930	1	0	0	0	0	0	0	1	1
PSPPH_0977		Psyr_0930	0	0	0	0	0	0	0	1	1
PSPPH_0978		Psyr_0931	0	1	0	0	0	0	0	1	0
PSPPH_0979		Psyr_0932	0	0	0	0	0	0	0	0	0
PSPPH_0980	PSPTO_3330	Psyr_0933	1	0	0	0	1	1	0	0	1
PSPPH_0981		Psyr_0934	0	0	0	0	0	0	0	0	0
PSPPH_0982		Psyr_0935	1	1	1	0	0	0	1	1	0
PSPPH_0983		Psyr_0936	1	0	0	0	0	0	0	0	0
PSPPH_0984	PSPTO_1232	Psyr_0937	0	0	0	1	1	1	1	0	0
PSPPH_0985			0	0	1	0	0	0	0	0	0
PSPPH_0986			1	0	1	0	0	0	0	0	0
PSPPH_0987			0	0	0	0	0	0	0	0	0
PSPPH_0988	PSPTO_1101	Psyr_0941	0	1	0	1	1	1	0	1	1
PSPPH_0989	PSPTO_1102	Psyr_0942	1	1	0	1	0	1	0	1	1
PSPPH_0990	PSPTO_1103	Psyr_0943	0	0	0	1	0	1	0	0	0
PSPPH_0991	PSPTO_1104	Psyr_0944	0	0	0	1	0	0	0	0	1
PSPPH_0992			0	0	0	0	0	0	0	0	0
PSPPH_0993	PSPTO_1105	Psyr_0945	0	0	0	1	0	0	1	0	0
PSPPH_0994	PSPTO_1106	Psyr_0946	0	1	1	1	0	0	1	0	0
PSPPH_0995	PSPTO_1107	Psyr_0947	1	0	0	1	1	1	0	1	0
PSPPH_0996	PSPTO_1108	Psyr_0948	1	1	1	1	1	1	0	1	1
PSPPH_0997	PSPTO_1109	Psyr_0949	0	0	0	1	0	0	0	0	0
PSPPH_0998	PSPTO_1110	Psyr_0950	0	0	0	0	1	1	0	1	0
PSPPH_0999	PSPTO_1111	Psyr_0951	0	0	0	0	0	0	0	0	0
PSPPH_1000	PSPTO_1112	Psyr_0952	0	0	0	0	0	0	0	0	0
PSPPH_1001	PSPTO_5636	Psyr_0953	0	0	0	0	0	0	0	0	0
PSPPH_1002	PSPTO_2587		0	0	0	0	0	0	0	0	0
PSPPH_1003	PSPTO_1114	Psyr_0954	0	0	0	0	0	0	0	0	0
PSPPH_1004	PSPTO_1115	Psyr_0955	0	1	1	0	0	0	0	0	0
PSPPH_1005	PSPTO_1116	Psyr_0956	1	0	0	1	0	0	0	0	0
PSPPH_1006	PSPTO_1117	Psyr_0957	1	0	0	0	1	0	0	0	0
PSPPH_1007	PSPTO_1118	Psyr_0958	1	1	1	0	1	1	1	0	0
PSPPH_1008	PSPTO_1119	Psyr_0959	0	1	0	1	0	0	0	0	0
PSPPH_1009	PSPTO_1120	Psyr_0960	0	0	0	0	0	0	0	1	0
PSPPH_1010	PSPTO_1121	Psyr_0961	0	0	0	1	0	1	0	1	1
PSPPH_1011	PSPTO_1122	Psyr_0962	0	1	0	0	1	0	0	1	0
PSPPH_1012	PSPTO_1123	Psyr_0963	0	0	0	0	0	0	0	0	0
PSPPH_1013	PSPTO_1125	Psyr_0964	0	0	0	0	0	0	0	0	0
PSPPH_1014	PSPTO_1126	Psyr_0965	1	1	1	0	1	1	0	1	0
PSPPH_1015	PSPTO_1127	Psyr_0966	0	1	0	1	0	0	0	0	0
PSPPH_1016	PSPTO_1128	Psyr_0967	0	1	0	1	0	0	0	0	1
PSPPH_1017	PSPTO_1129	Psyr_0968	1	1	1	1	1	0	0	1	0
PSPPH_1018	PSPTO_1130	Psyr_0969	0	0	0	1	0	1	0	0	0
PSPPH_1019	PSPTO_1131	Psyr_0970	0	0	0	0	0	0	0	0	0
PSPPH_1020	PSPTO_1132	Psyr_0971	0	0	0	0	0	0	0	0	0
PSPPH_1021	PSPTO_5634	Psyr_0972	0	0	0	1	0	0	0	0	0
PSPPH_1022	PSPTO_1133	Psyr_0973	0	0	0	0	0	0	0	0	0
PSPPH_1023	PSPTO_1134	Psyr_0974	0	0	0	0	0	1	0	0	0
PSPPH_1024	PSPTO_1135	Psyr_0975	0	0	0	0	1	0	0	0	0
PSPPH_1025	PSPTO_1136	Psyr_0976	0	1	1	1	1	1	0	1	0
PSPPH_1026		Psyr_0977	0	0	0	0	0	0	0	1	0
PSPPH_1027	PSPTO_1138	Psyr_0978	0	0	0	1	1	1	0	0	0
PSPPH_1028			1	0	0	0	0	0	0	0	0
PSPPH_1029			1	0	0	0	0	0	0	0	0
PSPPH_1030	PSPTO_1139	Psyr_0979	0	0	0	0	1	1	0	0	0
PSPPH_1031	PSPTO_1140	Psyr_0980	0	0	0	1	0	0	0	0	0
PSPPH_1032	PSPTO_1141	Psyr_0981	0	0	0	0	0	0	0	0	0
PSPPH_1033	PSPTO_1142	Psyr_0982	0	1	1	1	0	1	0	0	0
PSPPH_1034	PSPTO_1143	Psyr_0983	0	0	0	0	0	0	0	0	0
PSPPH_1035	PSPTO_1144	Psyr_0984	1	1	1	0	0	0	0	0	0
PSPPH_1036	PSPTO_1145	Psyr_0985	0	1	0	0	0	0	0	0	0
PSPPH_1037	PSPTO_1146	Psyr_0986	1	1	1	0	1	0	0	1	0
PSPPH_1038	PSPTO_1147	Psyr_0989	0	0	0	0	1	1	0	0	0
PSPPH_1039	PSPTO_1148	Psyr_0990	1	0	0	1	0	0	0	1	1
PSPPH_1040	PSPTO_1149	Psyr_0991	1	0	0	1	1	1	0	1	0
PSPPH_1041	PSPTO_1150	Psyr_0992	0	0	0	1	0	0	0	0	1
PSPPH_1042			0	0	0	0	0	0	0	0	0
PSPPH_1043	PSPTO_1152	Psyr_0994	0	0	0	1	0	0	0	0	0
PSPPH_1044	PSPTO_1153	Psyr_0995	0	0	0	1	1	1	1	0	0
PSPPH_1045	PSPTO_1154	Psyr_0996	0	1	0	0	0	0	0	1	0
PSPPH_1046	PSPTO_1155	Psyr_0997	0	0	0	0	0	0	0	0	0
PSPPH_1047	PSPTO_1156	Psyr_0998	1	0	0	1	1	0	0	1	0
PSPPH_1048	PSPTO_1157	Psyr_0999	0	1	0	1	0	1	0	0	1
PSPPH_1049	PSPTO_1158	Psyr_1000	0	0	0	0	0	0	0	0	0
PSPPH_1050	PSPTO_1159	Psyr_1001	1	1	0	1	0	0	0	0	0
PSPPH_1051	PSPTO_1160	Psyr_1002	0	1	1	0	1	0	0	1	0
PSPPH_1052	PSPTO_1161	Psyr_1003	0	0	0	0	0	0	0	0	0
PSPPH_1053	PSPTO_0767	Psyr_1004	0	1	0	0	1	0	0	0	0
PSPPH_1054	PSPTO_1164	Psyr_1005	0	0	0	0	0	1	0	0	0
PSPPH_1055	PSPTO_1168	Psyr_1006	0	0	0	1	0	0	0	0	0
PSPPH_1056	PSPTO_1169	Psyr_1007	1	1	1	1	1	1	0	1	1
PSPPH_1057	PSPTO_1170	Psyr_1008	0	0	0	0	0	0	0	0	0
PSPPH_1058	PSPTO_1171	Psyr_1009	0	0	0	1	0	0	0	0	0
PSPPH_1059	PSPTO_1172	Psyr_1010	0	0	0	0	0	0	0	0	0
PSPPH_1060	PSPTO_1173	Psyr_1011	1	0	0	1	0	0	0	0	0
PSPPH_1061	PSPTO_1174	Psyr_1012	0	0	0	1	0	0	0	0	0
PSPPH_1062			0	0	0	0	0	0	0	0	0
PSPPH_1063	PSPTO_1175		0	0	0	0	0	0	0	0	0
PSPPH_1064			0	0	0	0	0	0	0	0	0
PSPPH_1065	PSPTO_1176	Psyr_1014	0	0	0	0	0	0	0	0	0
PSPPH_1066	PSPTO_1177	Psyr_1015	1	0	0	0	0	0	1	0	0
PSPPH_1067	PSPTO_1178	Psyr_1016	1	1	1	0	0	0	0	1	0
PSPPH_1068	PSPTO_1179	Psyr_1017	0	1	0	0	1	1	0	0	0
PSPPH_1069	PSPTO_1180	Psyr_1018	0	0	0	1	0	1	0	0	0
PSPPH_1070	PSPTO_1181	Psyr_1019	0	0	0	0	0	1	0	0	0
PSPPH_1071	PSPTO_1182	Psyr_1020	0	0	0	0	0	0	0	0	0
PSPPH_1072	PSPTO_1183	Psyr_1021	0	0	0	1	0	0	0	0	0
PSPPH_1073	PSPTO_1184	Psyr_1022	0	0	0	1	0	1	0	0	0
PSPPH_1074	PSPTO_1185	Psyr_1023	0	0	0	1	0	0	0	0	0
PSPPH_1075	PSPTO_1186	Psyr_1024	0	0	0	1	0	0	0	0	0
PSPPH_1076	PSPTO_1187	Psyr_1025	1	0	0	0	0	1	0	0	0
PSPPH_1077		Psyr_1026	0	0	0	0	0	0	0	0	0
PSPPH_1078	PSPTO_1191	Psyr_1027	0	1	0	0	1	0	0	1	1
PSPPH_1079	PSPTO_1192	Psyr_1028	0	0	0	0	1	1	0	1	0
PSPPH_1080	PSPTO_1193	Psyr_1029	1	1	0	1	1	1	0	0	0
PSPPH_1081	PSPTO_1194	Psyr_1030	1	1	1	1	1	0	0	1	1
PSPPH_1082	PSPTO_1195	Psyr_1031	0	1	0	0	1	1	0	1	1
PSPPH_1083	PSPTO_1196	Psyr_1032	1	1	1	0	0	1	0	0	0
PSPPH_1084	PSPTO_1197	Psyr_1033	0	0	0	0	0	0	0	0	0
PSPPH_1085	PSPTO_1200	Psyr_1034	0	0	0	0	0	0	0	0	0
PSPPH_1086	PSPTO_1201	Psyr_1035	0	0	0	0	0	0	0	0	0
PSPPH_1087			0	0	0	0	0	0	0	0	0
PSPPH_1088			0	0	0	0	0	0	0	0	0
PSPPH_1089	PSPTO_1202	Psyr_1036	0	0	0	0	0	0	0	0	0
PSPPH_1090	PSPTO_1205	Psyr_1037	0	0	0	0	0	0	0	0	0
PSPPH_1091	PSPTO_1207	Psyr_1038	1	1	1	1	1	0	1	1	1
PSPPH_1092	PSPTO_1208	Psyr_1039	0	0	0	0	1	1	1	1	1
PSPPH_1093	PSPTO_1209	Psyr_1040	0	0	0	0	0	0	0	0	0
PSPPH_1094	PSPTO_1210		0	0	0	0	0	0	0	0	0
PSPPH_1095			0	0	0	0	0	0	0	0	0
PSPPH_1096	PSPTO_1212		1	0	0	0	1	0	0	0	0
PSPPH_1097	PSPTO_1213	Psyr_1041	1	0	0	0	1	0	0	0	0
PSPPH_1098	PSPTO_1214	Psyr_1042	0	0	0	1	1	0	0	0	0
PSPPH_1099	PSPTO_1215	Psyr_1043	0	0	0	0	0	1	0	1	0
PSPPH_1100	PSPTO_1216	Psyr_1044	0	0	0	0	1	1	0	0	0
PSPPH_1101	PSPTO_1217	Psyr_1045	1	0	0	1	1	1	0	1	1
PSPPH_1102	PSPTO_1218	Psyr_1046	1	0	0	1	1	0	0	0	0
PSPPH_1103	PSPTO_1219	Psyr_1047	0	0	0	0	0	0	0	0	0
PSPPH_1104	PSPTO_1220	Psyr_1048	0	0	0	1	0	0	1	1	0
PSPPH_1105	PSPTO_1223	Psyr_1049	1	0	0	0	1	1	0	0	0
PSPPH_1106	PSPTO_1224	Psyr_1050	0	0	0	1	0	0	0	0	0
PSPPH_1107	PSPTO_1232	Psyr_1052	1	1	0	1	1	1	0	0	0
PSPPH_1108	PSPTO_1233	Psyr_1053	0	0	0	1	0	0	0	1	1
PSPPH_1109	PSPTO_1234	Psyr_1054	0	1	0	0	0	0	0	1	1
PSPPH_1110	PSPTO_1235	Psyr_1055	1	1	1	0	1	1	0	0	0
PSPPH_1111	PSPTO_1236	Psyr_1056	0	0	0	0	0	0	0	0	0
PSPPH_1112	PSPTO_1237	Psyr_1057	1	0	0	0	0	0	0	0	0
PSPPH_1113	PSPTO_1238	Psyr_1058	0	0	0	1	1	1	0	0	0
PSPPH_1114	PSPTO_1239	Psyr_1059	1	0	0	0	0	1	0	1	0
PSPPH_1115	PSPTO_1240	Psyr_1060	1	0	0	1	1	1	0	1	0
PSPPH_1116	PSPTO_1241	Psyr_1061	1	1	0	0	1	1	0	1	1
PSPPH_1117	PSPTO_1242	Psyr_1062	0	0	0	1	0	0	0	0	0
PSPPH_1118	PSPTO_1243	Psyr_1063	0	0	0	0	1	1	0	1	0
PSPPH_1119	PSPTO_1244	Psyr_1064	0	0	0	0	1	0	0	0	0
PSPPH_1120	PSPTO_1245	Psyr_1065	0	1	1	1	0	0	0	0	0
PSPPH_1121	PSPTO_1246	Psyr_1066	1	1	0	1	0	0	0	0	0
PSPPH_1122	PSPTO_1247	Psyr_1067	1	1	1	0	0	0	0	0	0
PSPPH_1123	PSPTO_1248	Psyr_1068	0	0	0	0	0	0	0	0	0
PSPPH_1124	PSPTO_1249	Psyr_1069	0	0	0	0	0	0	0	0	0
PSPPH_1125	PSPTO_1250		0	0	0	1	0	0	0	0	0
PSPPH_1126	PSPTO_1251		0	0	0	1	0	1	0	0	0
PSPPH_1127	PSPTO_1252		0	1	0	1	0	0	0	0	0
PSPPH_1128	PSPTO_1253	Psyr_1070	0	1	0	1	1	0	0	0	0
PSPPH_1129	PSPTO_1254	Psyr_1071	0	0	0	0	0	0	0	0	0
PSPPH_1130	PSPTO_1255	Psyr_1072	0	0	0	1	0	0	0	0	1
PSPPH_1131	PSPTO_1256	Psyr_1073	1	0	0	1	1	0	0	0	0
PSPPH_1132	PSPTO_1257	Psyr_1074	0	0	0	1	0	1	0	0	0
PSPPH_1133	PSPTO_1258	Psyr_1075	1	0	0	1	0	0	0	0	0
PSPPH_1134	PSPTO_1260	Psyr_1076	0	1	1	0	1	0	0	1	0
PSPPH_1135		Psyr_1077	0	0	0	0	0	0	0	0	0
PSPPH_1136		Psyr_1078	0	0	0	0	0	0	0	0	0
PSPPH_1137	PSPTO_1261	Psyr_1079	0	1	0	0	1	1	0	0	0
PSPPH_1138	PSPTO_1262	Psyr_1080	0	0	0	0	0	0	0	0	0
PSPPH_1139	PSPTO_1263	Psyr_1081	1	0	0	0	1	1	0	0	0
PSPPH_1140			1	0	0	0	0	0	0	0	0
PSPPH_1141			0	0	0	0	0	0	0	0	0
PSPPH_1142			0	0	0	0	0	0	0	0	0
PSPPH_1143	PSPTO_0046		0	0	0	1	1	1	0	0	0
PSPPH_1144			0	0	0	0	0	0	0	0	0
PSPPH_1145	PSPTO_1265	Psyr_1083	1	1	1	1	0	1	0	0	0
PSPPH_1146	PSPTO_4323		0	0	0	0	0	0	0	0	0
PSPPH_1147			0	0	0	0	0	0	0	0	0
PSPPH_1148	PSPTO_3610		1	0	0	1	0	0	0	0	0
PSPPH_1149	PSPTO_3609		0	0	0	0	0	0	0	0	0
PSPPH_1150	PSPTO_1265	Psyr_1083	0	0	0	1	0	1	0	0	0
PSPPH_1151	PSPTO_1266	Psyr_1084	0	0	0	0	0	0	0	0	0
PSPPH_1152	PSPTO_1267	Psyr_1085	0	0	0	1	1	1	0	1	0
PSPPH_1153	PSPTO_1268	Psyr_1086	1	1	1	1	1	1	0	1	0
PSPPH_1154	PSPTO_5312	Psyr_4871	0	0	1	1	0	0	0	0	0
PSPPH_1155	PSPTO_1269	Psyr_1089	0	0	0	1	1	0	0	0	0
PSPPH_1156	PSPTO_1270	Psyr_1090	0	1	0	0	1	1	0	0	0
PSPPH_1157	PSPTO_1271	Psyr_1091	1	1	1	1	1	0	0	0	0
PSPPH_1158	PSPTO_1272	Psyr_1092	0	0	0	0	0	0	0	0	0
PSPPH_1159	PSPTO_1273	Psyr_1093	0	1	0	1	1	0	0	0	0
PSPPH_1160	PSPTO_1274	Psyr_1094	0	0	0	0	1	1	0	0	0
PSPPH_1161	PSPTO_1275	Psyr_1095	0	0	0	1	1	1	0	0	0
PSPPH_1162	PSPTO_1276	Psyr_1096	0	1	1	1	1	1	0	1	1
PSPPH_1163	PSPTO_1277	Psyr_1097	0	0	0	0	0	1	0	0	0
PSPPH_1164			0	0	0	0	0	0	0	0	0
PSPPH_1165			0	0	0	0	0	0	0	0	0
PSPPH_1166	PSPTO_1278	Psyr_1098	1	0	0	1	1	1	0	0	0
PSPPH_1167		Psyr_1099	0	1	0	0	0	0	0	0	0
PSPPH_1168		Psyr_1100	0	1	1	0	0	0	0	1	1
PSPPH_1169	PSPTO_1280	Psyr_1101	0	1	1	0	1	1	0	1	1
PSPPH_1170	PSPTO_1281	Psyr_1102	0	0	0	0	0	0	0	0	0
PSPPH_1171	PSPTO_1282	Psyr_1103	0	0	0	0	0	0	0	0	0
PSPPH_1172	PSPTO_1283	Psyr_1104	0	1	0	1	0	0	0	0	0
PSPPH_1173	PSPTO_1284	Psyr_1105	1	0	0	1	1	1	0	1	0
PSPPH_1174	PSPTO_1285	Psyr_1106	1	1	1	0	0	0	0	1	1
PSPPH_1175	PSPTO_1286	Psyr_1107	0	0	0	1	0	0	0	0	0
PSPPH_1176	PSPTO_1287	Psyr_1108	0	1	0	1	1	1	0	0	0
PSPPH_1177	PSPTO_1288	Psyr_1109	1	0	0	1	1	0	1	0	1
PSPPH_1178	PSPTO_1289	Psyr_1110	0	1	0	1	0	0	0	0	0
PSPPH_1179	PSPTO_1290	Psyr_1111	1	1	1	0	0	1	0	0	1
PSPPH_1180	PSPTO_1291	Psyr_1112	1	1	0	1	1	1	1	1	1
PSPPH_1181	PSPTO_1292	Psyr_1113	0	0	0	1	0	0	0	0	0
PSPPH_1182	PSPTO_1293	Psyr_1114	0	0	0	0	1	1	0	0	0
PSPPH_1183	PSPTO_1294	Psyr_1115	1	0	0	1	0	1	0	0	0
PSPPH_1184	PSPTO_1295	Psyr_1116	0	1	0	0	0	0	0	1	1
PSPPH_1185	PSPTO_1296	Psyr_1117	1	0	0	1	1	1	1	1	1
PSPPH_1186	PSPTO_1298	Psyr_1118	0	1	1	0	1	1	1	1	0
PSPPH_1187	PSPTO_1299	Psyr_1119	0	1	1	1	1	1	0	1	1
PSPPH_1188	PSPTO_1300	Psyr_1120	0	0	0	1	0	0	0	0	0
PSPPH_1189	PSPTO_1301	Psyr_1121	1	1	1	0	1	0	1	1	1
PSPPH_1190	PSPTO_1302	Psyr_1122	0	1	0	0	0	0	0	1	0
PSPPH_1191	PSPTO_1303	Psyr_1123	0	0	0	0	0	1	0	0	0
PSPPH_1192	PSPTO_1304	Psyr_1124	0	0	0	1	0	0	0	0	0
PSPPH_1193	PSPTO_1305	Psyr_1125	1	0	0	1	0	0	0	0	0
PSPPH_1194	PSPTO_1306	Psyr_1126	0	0	0	1	1	0	0	0	0
PSPPH_1195	PSPTO_1307	Psyr_1127	0	1	0	1	1	1	0	1	1
PSPPH_1196	PSPTO_1308	Psyr_1128	1	1	1	1	0	0	1	1	1
PSPPH_1197	PSPTO_1309	Psyr_1129	1	0	0	1	0	0	0	0	0
PSPPH_1198	PSPTO_1311	Psyr_1130	0	0	0	1	0	0	0	0	0
PSPPH_1199	PSPTO_1312	Psyr_1131	0	0	0	0	1	0	0	0	0
PSPPH_1200	PSPTO_1313	Psyr_1132	0	0	0	0	0	0	0	0	0
PSPPH_1201		Psyr_1133	1	1	1	0	0	0	0	0	0
PSPPH_1202			0	0	0	0	0	0	0	0	0
PSPPH_1203	PSPTO_1318	Psyr_1135	0	0	0	1	0	0	0	0	0
PSPPH_1204	PSPTO_1319	Psyr_1136	0	0	0	0	0	0	0	0	0
PSPPH_1205	PSPTO_1320	Psyr_1137	0	0	0	0	0	1	0	1	1
PSPPH_1206	PSPTO_1322	Psyr_1138	0	0	0	0	0	1	0	1	1
PSPPH_1207	PSPTO_1323	Psyr_1139	0	0	0	1	0	1	0	0	0
PSPPH_1208			0	0	0	0	0	0	0	0	0
PSPPH_1209	PSPTO_1324	Psyr_1140	0	0	0	0	0	0	0	0	0
PSPPH_1210	PSPTO_1325	Psyr_1141	0	0	0	1	0	0	0	0	0
PSPPH_1211	PSPTO_1326	Psyr_1142	1	0	0	1	0	0	0	0	0
PSPPH_1212	PSPTO_1327	Psyr_1143	0	0	0	1	0	0	0	0	0
PSPPH_1213	PSPTO_1328	Psyr_1144	0	0	0	0	0	0	0	0	0
PSPPH_1214	PSPTO_1329	Psyr_1145	0	0	0	0	0	0	0	1	0
PSPPH_1215			0	0	0	0	0	0	0	0	0
PSPPH_1216	PSPTO_1330	Psyr_1146	0	0	0	0	0	0	0	0	0
PSPPH_1217			0	0	0	0	0	0	0	0	0
PSPPH_1218	PSPTO_1332	Psyr_1148	0	0	0	1	0	0	0	0	0
PSPPH_1219	PSPTO_1333	Psyr_1149	0	0	0	0	0	0	0	0	1
PSPPH_1220	PSPTO_1334	Psyr_1150	1	0	0	1	1	1	0	0	0
PSPPH_1221	PSPTO_1335	Psyr_1151	0	0	0	1	0	0	0	0	0
PSPPH_1222	PSPTO_1336	Psyr_1152	0	0	0	1	0	0	0	0	0
PSPPH_1223	PSPTO_1337	Psyr_1153	1	1	0	0	1	0	1	1	1
PSPPH_1224	PSPTO_1338	Psyr_1154	0	0	0	0	0	0	0	0	0
PSPPH_1225			0	1	0	0	0	0	0	0	0
PSPPH_1226	PSPTO_1343	Psyr_1156	0	0	0	1	1	1	0	0	0
PSPPH_1227	PSPTO_1344	Psyr_0765	0	1	0	0	0	0	0	0	0
PSPPH_1228			0	0	0	0	0	0	0	0	0
PSPPH_1229	PSPTO_1346	Psyr_1157	0	0	0	1	1	1	0	0	0
PSPPH_1230			0	0	0	0	0	0	0	0	0
PSPPH_1231	PSPTO_1350		0	0	0	0	1	0	0	0	0
PSPPH_1232	PSPTO_1351		0	0	0	0	0	0	0	0	0
PSPPH_1233	PSPTO_1352	Psyr_1161	0	0	0	0	0	0	0	0	0
PSPPH_1234	PSPTO_1353	Psyr_1162	0	0	0	0	0	0	0	0	0
PSPPH_1235	PSPTO_1354	Psyr_1163	0	0	1	1	0	0	0	1	0
PSPPH_1236			0	0	0	0	0	0	0	0	0
PSPPH_1237	PSPTO_1356	Psyr_1165	0	0	0	0	0	0	0	0	0
PSPPH_1238			0	0	0	0	0	0	0	0	0
PSPPH_1239	PSPTO_1358	Psyr_1167	0	1	0	0	1	1	0	0	0
PSPPH_1240	PSPTO_1359	Psyr_1168	1	0	0	0	0	0	0	1	1
PSPPH_1241			0	0	0	0	0	0	0	0	0
PSPPH_1242	PSPTO_1361	Psyr_1170	0	1	1	0	0	1	1	1	0
PSPPH_1243	PSPTO_1362	Psyr_1171	0	0	0	0	0	0	0	0	0
PSPPH_1244		Psyr_1172	0	0	0	0	0	0	0	0	0
PSPPH_1245		Psyr_1173	0	0	0	0	0	0	0	0	0
PSPPH_1246	PSPTO_1363	Psyr_1174	1	0	0	1	0	0	0	0	0
PSPPH_1247			0	0	0	0	0	0	0	0	0
PSPPH_1248	PSPTO_1364		1	0	0	0	0	0	0	0	0
PSPPH_1249	PSPTO_1365	Psyr_1175	0	0	0	0	0	0	0	0	0
PSPPH_1250	PSPTO_1366	Psyr_1178	0	0	0	0	0	1	0	0	0
PSPPH_1251	PSPTO_0148	Psyr_1179	1	1	1	0	1	1	1	1	0
PSPPH_1252		Psyr_1180	0	0	0	0	0	0	0	0	0
PSPPH_1253	PSPTO_1368	Psyr_1181	0	0	0	0	0	0	0	0	0
PSPPH_1254			0	0	0	0	0	0	0	0	0
PSPPH_1255			0	1	0	0	0	0	0	0	0
PSPPH_1256			0	1	1	0	0	0	0	0	0
PSPPH_1257	PSPTO_1906	Psyr_3501	1	1	1	1	1	1	1	1	1
PSPPH_1258			0	0	0	0	0	0	0	0	0
PSPPH_1259			1	0	0	0	0	0	0	0	0
PSPPH_1260		Psyr_0123	0	0	0	0	0	0	0	0	0
PSPPH_1261	PSPTO_3696	Psyr_1778	0	1	0	1	0	0	0	1	1
PSPPH_1262			0	0	0	0	0	0	0	0	0
PSPPH_1263			0	0	0	0	0	0	0	0	0
PSPPH_1264	PSPTO_1373	Psyr_1184	0	0	0	0	0	0	0	0	0
PSPPH_1265	PSPTO_1374	Psyr_1185	1	0	0	1	0	0	0	0	0
PSPPH_1266			0	0	0	0	0	0	0	0	0
PSPPH_1267	PSPTO_1376	Psyr_1187	0	0	0	0	0	0	0	0	0
PSPPH_1268	PSPTO_1377	Psyr_1188	0	1	1	1	0	1	0	1	1
PSPPH_1269	PSPTO_1378	Psyr_1189	0	1	1	1	0	0	0	1	1
PSPPH_1270	PSPTO_1379	Psyr_1190	1	1	0	1	0	1	0	0	0
PSPPH_1271	PSPTO_1380	Psyr_1191	1	0	0	1	0	0	0	0	0
PSPPH_1272		Psyr_1192	0	0	0	0	0	0	0	0	0
PSPPH_1273	PSPTO_1382	Psyr_1193	0	0	0	0	0	1	1	1	0
PSPPH_1274	PSPTO_1383	Psyr_1194	0	0	0	0	0	0	0	0	0
PSPPH_1275	PSPTO_1384	Psyr_1195	1	0	0	1	0	0	0	0	0
PSPPH_1276	PSPTO_1385	Psyr_1196	0	1	1	1	0	1	0	0	0
PSPPH_1277	PSPTO_1386	Psyr_1197	1	1	0	0	0	0	0	0	0
PSPPH_1278		Psyr_1198	0	0	0	0	0	0	0	0	0
PSPPH_1279	PSPTO_1388	Psyr_1199	0	1	1	1	1	0	0	1	1
PSPPH_1280	PSPTO_1389	Psyr_1200	0	0	0	1	0	0	0	0	0
PSPPH_1281	PSPTO_1391	Psyr_1202	1	0	0	0	0	0	0	0	0
PSPPH_1282	PSPTO_1392	Psyr_1205	1	0	0	1	0	0	0	0	0
PSPPH_1283	PSPTO_1393	Psyr_1206	0	0	0	1	0	0	0	0	0
PSPPH_1284	PSPTO_1394	Psyr_1207	0	0	0	0	0	0	0	0	0
PSPPH_1285	PSPTO_1395	Psyr_1208	0	0	0	1	0	0	0	0	0
PSPPH_1286	PSPTO_1396	Psyr_1209	0	0	0	0	0	1	0	0	0
PSPPH_1287	PSPTO_1397	Psyr_1210	1	1	1	0	0	1	0	1	0
PSPPH_1288	PSPTO_1398	Psyr_1211	1	0	0	0	0	0	0	0	0
PSPPH_1289	PSPTO_1399	Psyr_1212	0	0	0	0	0	0	0	0	0
PSPPH_1290	PSPTO_1400	Psyr_1213	1	1	1	1	1	1	1	1	1
PSPPH_1291	PSPTO_1401	Psyr_1214	0	0	0	1	1	0	0	0	0
PSPPH_1292	PSPTO_1402	Psyr_1215	1	1	0	1	0	0	0	1	0
PSPPH_1293	PSPTO_1403	Psyr_1216	0	0	0	0	0	1	0	0	0
PSPPH_1294	PSPTO_1404	Psyr_1217	0	0	0	0	0	0	0	0	0
PSPPH_1295	PSPTO_1405	Psyr_1218	0	1	0	1	1	1	0	0	0
PSPPH_1296		Psyr_1220	0	0	0	0	0	0	0	0	0
PSPPH_1297	PSPTO_1410		0	0	0	0	0	0	0	0	0
PSPPH_1298			0	0	0	0	0	0	0	0	0
PSPPH_1299	PSPTO_1412	Psyr_1227	0	0	0	0	0	0	0	0	0
PSPPH_1300	PSPTO_1413	Psyr_1228	0	0	0	0	0	0	0	0	0
PSPPH_1301	PSPTO_1414	Psyr_1229	0	0	0	0	0	0	0	0	0
PSPPH_1302	PSPTO_1415	Psyr_1230	1	1	1	1	0	0	0	0	1
PSPPH_1303	PSPTO_1416	Psyr_1231	0	0	0	0	0	0	0	1	1
PSPPH_1304	PSPTO_1417	Psyr_1232	0	0	0	1	0	0	0	0	0
PSPPH_1305	PSPTO_1419	Psyr_1233	0	0	0	1	1	1	0	1	0
PSPPH_1306	PSPTO_1420	Psyr_1234	0	1	1	1	0	1	0	0	0
PSPPH_1307	PSPTO_1421	Psyr_1235	0	1	1	0	1	1	0	0	0
PSPPH_1308	PSPTO_1422	Psyr_1236	0	0	0	0	0	0	0	0	0
PSPPH_1309	PSPTO_1423	Psyr_1237	0	0	0	1	1	1	0	0	1
PSPPH_1310	PSPTO_1424	Psyr_1238	0	0	0	0	0	0	0	0	0
PSPPH_1311	PSPTO_1425	Psyr_1239	0	0	0	0	0	0	0	0	0
PSPPH_1312	PSPTO_1426	Psyr_1240	0	0	1	0	0	0	0	1	1
PSPPH_1313	PSPTO_1427	Psyr_1241	1	0	0	1	1	1	0	1	1
PSPPH_1314	PSPTO_1428	Psyr_1242	0	0	0	0	0	0	0	0	0
PSPPH_1315	PSPTO_1429	Psyr_1243	0	0	0	0	0	0	0	0	0
PSPPH_1316	PSPTO_1430	Psyr_1244	0	0	0	1	0	0	0	0	0
PSPPH_1317	PSPTO_1431	Psyr_1245	0	0	0	0	1	0	0	0	0
PSPPH_1318	PSPTO_1432	Psyr_1246	1	0	0	0	1	1	1	0	0
PSPPH_1319	PSPTO_1433	Psyr_1247	1	1	0	0	1	1	0	1	1
PSPPH_1320	PSPTO_1434	Psyr_1248	1	0	0	1	0	0	0	0	0
PSPPH_1321	PSPTO_1435	Psyr_1249	1	1	1	0	1	1	0	0	0
PSPPH_1322	PSPTO_1436	Psyr_1250	1	0	0	1	1	0	0	0	0
PSPPH_1323	PSPTO_1437	Psyr_1251	0	0	0	1	1	0	0	0	0
PSPPH_1324	PSPTO_1438	Psyr_1252	0	0	0	0	0	1	0	0	0
PSPPH_1325	PSPTO_1440	Psyr_1253	0	0	0	1	1	0	0	0	1
PSPPH_1326	PSPTO_1441	Psyr_1254	1	0	0	0	0	0	0	0	0
PSPPH_1327	PSPTO_5635		0	0	0	0	0	1	0	0	0
PSPPH_1328	PSPTO_1443	Psyr_1256	0	1	0	1	0	0	0	0	0
PSPPH_1329	PSPTO_1444	Psyr_1257	1	0	0	1	1	1	0	1	1
PSPPH_1330	PSPTO_1445	Psyr_1258	0	0	1	1	0	0	0	0	0
PSPPH_1331	PSPTO_1446	Psyr_1259	1	1	1	1	1	0	0	1	0
PSPPH_1332	PSPTO_1448	Psyr_1260	0	0	0	0	1	1	0	0	0
PSPPH_1333	PSPTO_1449	Psyr_1261	1	0	1	1	1	1	0	0	0
PSPPH_1334	PSPTO_1450	Psyr_1262	0	1	1	1	1	1	0	0	1
PSPPH_1335	PSPTO_1455	Psyr_2598	1	0	0	1	0	1	1	0	0
PSPPH_1336			0	0	0	0	0	0	0	0	0
PSPPH_1337		Psyr_1265	0	1	1	0	0	0	0	0	0
PSPPH_1338	PSPTO_1456	Psyr_1266	0	0	0	1	1	0	0	0	0
PSPPH_1339	PSPTO_1457	Psyr_1267	0	1	0	0	1	1	0	1	0
PSPPH_1340	PSPTO_1458	Psyr_1268	1	0	0	0	1	1	1	0	0
PSPPH_1341	PSPTO_1459	Psyr_1269	1	1	1	1	1	1	1	0	0
PSPPH_1342	PSPTO_1460	Psyr_1270	0	1	0	1	0	0	0	0	0
PSPPH_1343	PSPTO_1461	Psyr_1271	0	0	0	0	0	0	0	0	0
PSPPH_1344	PSPTO_1462	Psyr_1272	0	0	0	0	0	0	0	0	0
PSPPH_1345	PSPTO_1464	Psyr_1273	0	0	0	1	0	0	0	0	0
PSPPH_1346	PSPTO_1465	Psyr_1274	0	0	0	0	0	0	0	0	0
PSPPH_1347	PSPTO_1466	Psyr_1275	0	0	0	0	0	0	0	0	0
PSPPH_1348	PSPTO_1467	Psyr_1276	1	0	0	0	0	0	0	0	0
PSPPH_1349	PSPTO_1468	Psyr_1277	1	1	0	1	1	1	0	0	0
PSPPH_1350	PSPTO_1469	Psyr_1278	1	0	0	0	1	1	0	1	0
PSPPH_1351	PSPTO_1470	Psyr_1279	0	0	0	1	0	1	1	0	0
PSPPH_1352	PSPTO_1471	Psyr_1280	1	0	0	0	0	0	0	0	1
PSPPH_1353	PSPTO_1472	Psyr_1281	1	1	0	1	1	1	1	1	1
PSPPH_1354	PSPTO_1473	Psyr_1282	0	0	0	1	0	0	0	0	0
PSPPH_1355	PSPTO_1474	Psyr_1283	0	0	0	0	0	0	0	0	0
PSPPH_1356	PSPTO_1475	Psyr_1284	0	0	0	0	0	0	0	0	0
PSPPH_1357	PSPTO_1476	Psyr_1285	0	0	0	1	0	0	0	0	0
PSPPH_1358	PSPTO_1478	Psyr_1286	1	0	0	0	0	0	1	1	0
PSPPH_1359	PSPTO_1479	Psyr_1289	1	0	0	0	0	0	0	0	0
PSPPH_1360	PSPTO_1480	Psyr_1290	0	1	0	1	0	0	0	1	1
PSPPH_1361	PSPTO_1481	Psyr_1291	0	1	0	1	1	1	0	0	0
PSPPH_1362			0	0	0	0	0	0	0	0	0
PSPPH_1363	PSPTO_1483	Psyr_1293	1	0	0	0	1	0	0	0	0
PSPPH_1364	PSPTO_1484	Psyr_1294	0	0	0	0	0	0	0	0	0
PSPPH_1365			0	0	0	0	0	0	0	0	0
PSPPH_1366	PSPTO_1485	Psyr_1295	0	0	0	1	1	1	0	0	0
PSPPH_1367	PSPTO_1486	Psyr_1296	0	0	0	1	0	0	0	0	0
PSPPH_1368	PSPTO_1487	Psyr_1297	0	0	0	1	1	1	0	1	1
PSPPH_1369	PSPTO_1488	Psyr_1298	1	1	1	1	0	0	0	0	0
PSPPH_1370	PSPTO_1489	Psyr_1299	1	1	0	1	0	0	0	1	0
PSPPH_1371	PSPTO_1490	Psyr_1300	0	1	0	0	1	0	0	0	0
PSPPH_1372			0	0	0	0	0	0	0	0	0
PSPPH_1373			0	0	0	0	0	0	0	0	0
PSPPH_1374	PSPTO_4151	Psyr_3890	0	0	0	1	0	0	0	0	0
PSPPH_1375		Psyr_3889	0	0	0	0	0	0	0	0	0
PSPPH_1376	PSPTO_4149	Psyr_3888	1	0	0	1	0	0	0	0	1
PSPPH_1377	PSPTO_4148	Psyr_3887	1	0	0	0	1	0	0	0	0
PSPPH_1378	PSPTO_4147	Psyr_3886	0	1	0	1	1	1	0	1	1
PSPPH_1379	PSPTO_4146	Psyr_3885	1	0	0	0	0	0	0	0	0
PSPPH_1380	PSPTO_4145	Psyr_3884	0	0	0	0	0	0	0	0	0
PSPPH_1381	PSPTO_4144	Psyr_3883	0	0	0	0	0	0	0	0	0
PSPPH_1382	PSPTO_4142	Psyr_3881	0	0	0	0	0	0	0	0	0
PSPPH_1383	PSPTO_4141	Psyr_3880	1	1	1	1	0	1	0	1	1
PSPPH_1384	PSPTO_4140	Psyr_3878	0	0	1	0	1	1	0	0	0
PSPPH_1385	PSPTO_4139	Psyr_3877	1	1	1	0	1	0	0	0	0
PSPPH_1386	PSPTO_4138	Psyr_3876	0	1	0	0	0	0	0	0	0
PSPPH_1387	PSPTO_4137	Psyr_3875	1	0	0	0	0	0	0	0	0
PSPPH_1388	PSPTO_4136	Psyr_3874	0	0	0	1	0	0	0	0	0
PSPPH_1389	PSPTO_4135	Psyr_3873	1	0	0	0	1	0	1	1	1
PSPPH_1390	PSPTO_4134	Psyr_3872	0	0	0	0	1	1	0	1	0
PSPPH_1391	PSPTO_4133	Psyr_3871	1	1	1	1	1	0	1	1	0
PSPPH_1392	PSPTO_4400	Psyr_3870	0	0	0	1	1	1	0	0	0
PSPPH_1393	PSPTO_4132	Psyr_3869	0	0	0	1	0	0	0	0	0
PSPPH_1394	PSPTO_4131	Psyr_3868	0	0	0	0	0	0	0	0	0
PSPPH_1395		Psyr_3867	0	0	0	0	0	0	0	0	0
PSPPH_1396	PSPTO_4130	Psyr_3866	0	0	0	1	0	0	0	0	0
PSPPH_1397	PSPTO_4129	Psyr_3865	1	0	0	0	0	0	0	1	1
PSPPH_1398			0	0	0	0	0	0	0	0	0
PSPPH_1399	PSPTO_4127	Psyr_3863	1	0	0	1	0	0	1	0	0
PSPPH_1400	PSPTO_4126	Psyr_3862	0	0	0	0	0	1	0	0	0
PSPPH_1401	PSPTO_4125	Psyr_3861	0	0	0	0	0	0	0	0	0
PSPPH_1402	PSPTO_4124	Psyr_3860	0	0	0	0	0	0	0	1	1
PSPPH_1403	PSPTO_4123	Psyr_3859	0	0	0	1	1	1	0	0	0
PSPPH_1404	PSPTO_4122	Psyr_3858	1	0	0	1	0	0	0	0	0
PSPPH_1405	PSPTO_4121	Psyr_3857	0	0	0	0	0	0	0	0	0
PSPPH_1406	PSPTO_4120	Psyr_3856	0	1	1	1	1	1	0	0	1
PSPPH_1407	PSPTO_4119	Psyr_3855	1	1	0	0	0	0	0	1	1
PSPPH_1408	PSPTO_4117	Psyr_3854	0	0	0	0	1	1	0	1	0
PSPPH_1409	PSPTO_4116	Psyr_3853	0	0	0	0	0	0	0	0	0
PSPPH_1410	PSPTO_4115	Psyr_3852	0	0	0	1	0	0	0	0	0
PSPPH_1411	PSPTO_4114	Psyr_3851	1	1	1	1	0	0	0	1	1
PSPPH_1412	PSPTO_4113	Psyr_3850	0	0	0	1	0	1	0	1	0
PSPPH_1413	PSPTO_4112	Psyr_3849	0	1	0	1	0	0	0	0	0
PSPPH_1414	PSPTO_4111	Psyr_3848	0	0	1	1	0	0	0	1	0
PSPPH_1415	PSPTO_4110	Psyr_3847	0	1	0	0	0	0	0	1	1
PSPPH_1416	PSPTO_4109	Psyr_3846	0	0	0	0	0	0	0	1	1
PSPPH_1417	PSPTO_4108	Psyr_3845	0	0	0	1	0	1	0	1	0
PSPPH_1418	PSPTO_4107	Psyr_3844	0	0	0	1	0	0	0	0	0
PSPPH_1419	PSPTO_4106	Psyr_3843	1	0	0	1	1	1	0	0	0
PSPPH_1420	PSPTO_4105		0	0	0	1	0	0	0	0	0
PSPPH_1421	PSPTO_4104	Psyr_3842	1	1	1	1	1	0	1	1	1
PSPPH_1422	PSPTO_4103	Psyr_3841	1	0	0	0	0	0	0	0	0
PSPPH_1423		Psyr_3840	0	0	0	0	0	0	0	0	0
PSPPH_1424	PSPTO_4101	Psyr_3839	0	0	0	1	0	0	0	0	0
PSPPH_1425	PSPTO_4100	Psyr_3838	0	0	0	0	0	0	0	0	0
PSPPH_1426	PSPTO_4098	Psyr_3836	0	0	0	1	1	0	0	1	0
PSPPH_1427	PSPTO_4097	Psyr_3834	0	0	0	1	0	0	0	0	0
PSPPH_1428	PSPTO_4095	Psyr_3831	1	1	1	1	1	1	0	1	1
PSPPH_1429	PSPTO_4094	Psyr_3830	0	1	0	1	0	0	0	0	1
PSPPH_1430	PSPTO_4093	Psyr_3829	1	0	0	1	0	0	1	0	1
PSPPH_1431	PSPTO_4092	Psyr_3828	1	0	0	0	0	0	0	0	1
PSPPH_1432	PSPTO_4091	Psyr_3827	1	1	0	1	0	0	0	1	0
PSPPH_1433	PSPTO_4090	Psyr_3826	0	0	0	0	0	0	0	0	0
PSPPH_1434	PSPTO_4089	Psyr_4478	0	0	0	0	1	0	0	0	0
PSPPH_1435	PSPTO_2626	Psyr_3825	0	1	1	0	1	1	0	1	1
PSPPH_1436	PSPTO_4087	Psyr_3824	0	0	0	0	0	0	0	0	0
PSPPH_1437			0	0	0	0	0	0	0	0	0
PSPPH_1438	PSPTO_4084	Psyr_3823	1	0	0	0	0	0	1	1	1
PSPPH_1439	PSPTO_4083	Psyr_3822	1	1	1	0	0	0	0	0	0
PSPPH_1440	PSPTO_4082	Psyr_3821	0	1	0	0	1	0	0	1	1
PSPPH_1441	PSPTO_3096	Psyr_3820	1	0	0	0	0	0	0	0	0
PSPPH_1442			0	0	0	0	0	0	0	0	0
PSPPH_1443	PSPTO_1568	Psyr_3813	0	0	0	1	0	0	0	0	0
PSPPH_1444	PSPTO_4695	Psyr_4607	0	0	0	0	0	0	0	0	0
PSPPH_1445			0	0	0	0	0	0	0	0	0
PSPPH_1446			1	0	0	0	0	0	0	0	0
PSPPH_1447			0	0	0	0	0	0	0	0	0
PSPPH_1448	PSPTO_4070	Psyr_3818	0	0	0	1	0	0	0	0	0
PSPPH_1449	PSPTO_4071	Psyr_3819	0	0	0	0	0	0	0	0	0
PSPPH_1450	PSPTO_4081	Psyr_4986	0	0	0	1	1	1	1	1	1
PSPPH_1451	PSPTO_4081	Psyr_4986	0	0	0	1	1	1	1	1	1
PSPPH_1452			0	0	0	0	0	0	0	0	0
PSPPH_1453	PSPTO_5438	Psyr_4992	0	0	0	1	1	1	0	0	0
PSPPH_1454			0	0	0	0	0	0	0	0	0
PSPPH_1455	PSPTO_1582		0	0	0	0	0	0	0	0	0
PSPPH_1456	PSPTO_1583		1	0	0	0	0	0	0	0	0
PSPPH_1457	PSPTO_1584		0	0	0	1	0	0	0	0	0
PSPPH_1458		Psyr_3795	0	1	0	0	0	0	0	1	1
PSPPH_1459	PSPTO_1542	Psyr_3794	0	1	0	1	0	0	0	0	1
PSPPH_1460	PSPTO_1806	Psyr_3793	0	0	0	0	1	1	0	1	0
PSPPH_1461		Psyr_3792	1	0	0	0	0	0	1	1	0
PSPPH_1462	PSPTO_1587	Psyr_3791	1	1	1	1	0	0	1	0	0
PSPPH_1463	PSPTO_1588	Psyr_3790	0	0	0	0	0	0	0	0	0
PSPPH_1464	PSPTO_1589	Psyr_3789	0	0	0	0	0	0	0	0	1
PSPPH_1465	PSPTO_1590	Psyr_3788	0	0	0	1	1	1	0	0	0
PSPPH_1466	PSPTO_1592	Psyr_3787	1	1	0	1	1	0	0	0	0
PSPPH_1467			0	0	0	0	0	0	0	0	0
PSPPH_1468	PSPTO_1593	Psyr_3786	0	0	0	1	1	1	0	0	0
PSPPH_1469	PSPTO_1594	Psyr_3784	0	0	0	0	1	0	0	0	0
PSPPH_1470		Psyr_3783	0	1	0	0	0	0	0	0	0
PSPPH_1471	PSPTO_1596	Psyr_3782	0	0	0	0	0	0	0	0	0
PSPPH_1472	PSPTO_1597	Psyr_3781	0	0	0	1	0	0	0	0	0
PSPPH_1473	PSPTO_1598	Psyr_3780	1	0	0	0	0	0	0	1	0
PSPPH_1474	PSPTO_1599	Psyr_3779	0	1	1	0	0	0	0	1	0
PSPPH_1475	PSPTO_1600	Psyr_3778	0	1	0	1	0	0	0	0	0
PSPPH_1476	PSPTO_1601	Psyr_3777	0	0	0	0	0	0	0	0	0
PSPPH_1477	PSPTO_1602	Psyr_3776	0	0	0	0	0	0	0	0	0
PSPPH_1478	PSPTO_1604	Psyr_3775	1	0	0	0	0	1	0	0	0
PSPPH_1479	PSPTO_1605	Psyr_3774	0	0	0	1	0	0	0	0	0
PSPPH_1480	PSPTO_1606	Psyr_3773	0	0	0	1	0	0	0	0	0
PSPPH_1481	PSPTO_1607	Psyr_3772	0	0	0	0	1	0	0	0	0
PSPPH_1482	PSPTO_1608	Psyr_3771	1	0	0	0	1	0	0	0	0
PSPPH_1483	PSPTO_1609	Psyr_3770	0	0	0	1	0	0	0	0	0
PSPPH_1484	PSPTO_1610	Psyr_3769	1	1	1	0	1	0	0	0	0
PSPPH_1485	PSPTO_1612	Psyr_3768	0	1	0	1	1	1	0	1	0
PSPPH_1486			0	0	0	0	0	0	0	0	0
PSPPH_1487	PSPTO_1614	Psyr_3766	1	1	0	0	0	0	0	1	0
PSPPH_1488	PSPTO_1615	Psyr_3764	0	0	0	0	0	0	0	0	0
PSPPH_1489	PSPTO_1616	Psyr_3763	0	1	0	0	1	0	0	0	0
PSPPH_1490			0	0	0	0	0	0	0	0	0
PSPPH_1491	PSPTO_1617	Psyr_3762	0	0	0	1	1	1	0	0	0
PSPPH_1492	PSPTO_1617	Psyr_3762	0	0	0	1	1	1	0	0	0
PSPPH_1493	PSPTO_1618	Psyr_1558	1	1	1	0	1	1	0	0	1
PSPPH_1494	PSPTO_1619	Psyr_3761	0	1	1	0	0	0	0	0	1
PSPPH_1495	PSPTO_1620	Psyr_3760	0	0	0	1	1	1	0	1	1
PSPPH_1496	PSPTO_1621	Psyr_3759	0	0	0	1	0	0	0	0	0
PSPPH_1497	PSPTO_1622	Psyr_3758	0	0	0	0	0	0	1	0	0
PSPPH_1498	PSPTO_1623	Psyr_3757	1	0	0	0	0	0	0	0	0
PSPPH_1499	PSPTO_1624	Psyr_3756	0	0	0	1	0	1	0	1	0
PSPPH_1500	PSPTO_1625	Psyr_3755	0	0	0	0	0	0	0	0	0
PSPPH_1501	PSPTO_1626	Psyr_3754	0	0	0	0	0	0	0	0	0
PSPPH_1502	PSPTO_1627	Psyr_3753	1	1	0	0	0	0	0	0	0
PSPPH_1503	PSPTO_1628	Psyr_3752	0	0	0	0	0	0	1	0	0
PSPPH_1504	PSPTO_1629	Psyr_3751	0	0	0	0	0	0	0	0	0
PSPPH_1505			0	0	0	0	0	0	0	0	0
PSPPH_1506	PSPTO_1630	Psyr_3750	0	0	0	0	0	0	0	0	0
PSPPH_1507	PSPTO_1631	Psyr_3749	1	1	1	1	1	1	0	0	0
PSPPH_1508	PSPTO_1632	Psyr_3748	0	1	1	0	1	0	0	0	0
PSPPH_1509	PSPTO_1633	Psyr_3747	1	0	0	1	1	1	0	0	0
PSPPH_1510			0	0	0	0	0	0	0	0	0
PSPPH_1511	PSPTO_1636	Psyr_3745	0	0	0	0	0	0	0	0	0
PSPPH_1512	PSPTO_1637	Psyr_3744	1	1	0	0	0	1	0	1	0
PSPPH_1513	PSPTO_1638	Psyr_3743	1	1	0	0	0	0	1	0	1
PSPPH_1514	PSPTO_1639	Psyr_3742	0	1	0	1	1	1	0	0	0
PSPPH_1515	PSPTO_1640	Psyr_3741	0	0	0	1	0	0	0	1	1
PSPPH_1516	PSPTO_1642	Psyr_3740	0	0	0	0	0	0	0	1	0
PSPPH_1517	PSPTO_1643	Psyr_3739	1	0	0	1	0	0	0	0	0
PSPPH_1518	PSPTO_1644	Psyr_3738	0	0	0	1	1	1	0	0	0
PSPPH_1519	PSPTO_1645	Psyr_3737	0	0	0	0	0	0	0	0	0
PSPPH_1520	PSPTO_1646	Psyr_3736	1	0	0	1	1	0	0	1	1
PSPPH_1521			0	0	0	0	0	0	0	0	0
PSPPH_1522	PSPTO_1648	Psyr_3735	0	0	0	1	0	0	0	0	0
PSPPH_1523	PSPTO_1649	Psyr_3734	1	1	1	1	1	1	0	1	1
PSPPH_1524			0	0	0	0	0	0	0	0	0
PSPPH_1525			1	1	1	0	0	0	0	0	0
PSPPH_1526			0	0	0	0	0	0	0	0	0
PSPPH_1527			0	0	1	0	0	0	0	0	0
PSPPH_1528			1	0	0	0	0	0	0	0	0
PSPPH_1529	PSPTO_5576		0	0	0	1	1	1	0	0	0
PSPPH_1530	PSPTO_3960		0	0	0	1	1	1	0	0	0
PSPPH_1531	PSPTO_3959	Psyr_1542	1	1	1	0	0	1	0	0	0
PSPPH_1532	PSPTO_3958	Psyr_1543	1	0	0	1	0	1	0	1	0
PSPPH_1533	PSPTO_3957	Psyr_1544	0	0	0	1	0	0	0	0	0
PSPPH_1534	PSPTO_3956	Psyr_1545	0	0	0	1	0	1	0	0	0
PSPPH_1535	PSPTO_3955	Psyr_1546	0	0	0	1	0	0	0	0	0
PSPPH_1536	PSPTO_3954	Psyr_1547	0	0	0	1	1	1	0	1	0
PSPPH_1537	PSPTO_3953	Psyr_1548	0	1	0	1	0	0	0	0	0
PSPPH_1538	PSPTO_3952	Psyr_1549	0	0	0	1	1	1	0	1	0
PSPPH_1539	PSPTO_3951	Psyr_1550	0	1	1	0	1	0	0	1	0
PSPPH_1540	PSPTO_3950	Psyr_1551	0	0	0	1	1	1	0	1	1
PSPPH_1541			0	0	0	0	0	0	0	0	0
PSPPH_1542			0	0	0	0	0	0	0	0	0
PSPPH_1543			0	0	0	0	0	0	0	0	0
PSPPH_1544	PSPTO_3925	Psyr_1560	0	0	0	0	0	0	0	0	1
PSPPH_1545	PSPTO_3924	Psyr_1561	1	1	1	1	1	0	0	1	1
PSPPH_1546	PSPTO_3923	Psyr_1562	0	0	0	1	1	0	0	0	0
PSPPH_1547	PSPTO_3922	Psyr_1563	1	1	0	1	1	0	0	1	1
PSPPH_1548	PSPTO_3921	Psyr_1564	0	0	0	0	0	0	0	0	0
PSPPH_1549	PSPTO_3920	Psyr_1565	0	0	0	1	1	0	0	0	0
PSPPH_1550	PSPTO_3919	Psyr_1566	0	1	0	0	1	1	0	1	1
PSPPH_1551	PSPTO_3918	Psyr_1567	0	0	0	0	0	0	0	0	0
PSPPH_1552	PSPTO_3917	Psyr_1568	0	0	0	0	0	0	0	0	0
PSPPH_1553	PSPTO_3916	Psyr_1569	1	0	0	0	0	0	0	0	0
PSPPH_1554	PSPTO_3915	Psyr_1570	0	1	0	0	1	0	0	0	0
PSPPH_1555			0	0	0	0	0	0	0	0	0
PSPPH_1556	PSPTO_3913	Psyr_1572	0	0	0	0	1	1	0	0	0
PSPPH_1557	PSPTO_3912	Psyr_1573	0	0	0	1	0	0	0	0	0
PSPPH_1558	PSPTO_3911	Psyr_1574	1	1	0	1	1	0	0	1	1
PSPPH_1559	PSPTO_3910	Psyr_1575	1	0	0	1	0	0	0	0	0
PSPPH_1560	PSPTO_3909	Psyr_1576	0	0	0	1	0	0	0	0	0
PSPPH_1561	PSPTO_3908	Psyr_1577	0	0	0	0	0	0	0	0	0
PSPPH_1562	PSPTO_3906	Psyr_1579	0	0	0	1	0	0	0	0	0
PSPPH_1563			0	0	0	0	0	0	0	0	0
PSPPH_1564	PSPTO_3904	Psyr_1581	0	0	0	0	0	0	0	0	0
PSPPH_1565	PSPTO_3903	Psyr_1582	0	0	0	0	0	0	0	0	0
PSPPH_1566	PSPTO_3902	Psyr_1583	1	0	0	0	0	0	0	0	0
PSPPH_1567	PSPTO_3901	Psyr_1584	0	1	0	0	0	0	0	0	0
PSPPH_1568	PSPTO_3900	Psyr_1585	0	1	0	0	1	0	1	1	0
PSPPH_1569	PSPTO_3899	Psyr_1586	0	0	0	1	0	0	0	1	0
PSPPH_1570	PSPTO_3898	Psyr_1587	0	0	0	0	0	0	0	0	0
PSPPH_1571	PSPTO_3897	Psyr_1588	0	1	0	1	0	0	0	1	0
PSPPH_1572			0	0	0	0	0	0	0	0	0
PSPPH_1573			0	0	0	0	0	0	0	0	0
PSPPH_1574	PSPTO_3895	Psyr_1589	1	0	0	1	0	0	0	1	1
PSPPH_1575	PSPTO_3894	Psyr_1590	0	1	1	0	1	0	0	0	0
PSPPH_1576	PSPTO_3893	Psyr_1591	0	0	0	0	0	0	0	1	1
PSPPH_1577	PSPTO_1682	Psyr_3707	0	0	1	0	0	0	0	0	0
PSPPH_1578	PSPTO_2662	Psyr_2396	1	0	0	0	0	0	0	0	0
PSPPH_1579	PSPTO_2663	Psyr_2397	0	0	0	0	0	1	0	1	1
PSPPH_1580	PSPTO_3892	Psyr_1592	0	0	0	1	0	0	0	0	0
PSPPH_1581	PSPTO_3891	Psyr_1593	1	0	0	0	1	0	0	0	0
PSPPH_1582	PSPTO_3890	Psyr_1594	0	0	0	0	0	0	0	0	0
PSPPH_1583	PSPTO_3889	Psyr_1595	0	0	0	1	0	0	0	0	0
PSPPH_1584	PSPTO_3888	Psyr_1596	1	0	0	0	1	0	0	0	0
PSPPH_1585	PSPTO_3887	Psyr_1597	0	0	0	0	0	0	0	1	1
PSPPH_1586	PSPTO_3886	Psyr_1598	0	1	1	0	1	1	0	1	0
PSPPH_1587	PSPTO_3885	Psyr_1599	1	1	1	1	1	0	0	0	0
PSPPH_1588	PSPTO_3884	Psyr_1600	0	1	1	0	0	0	0	1	0
PSPPH_1589	PSPTO_3883	Psyr_1601	0	1	0	0	0	0	0	0	0
PSPPH_1590	PSPTO_3882	Psyr_1602	1	1	1	1	0	0	0	1	0
PSPPH_1591	PSPTO_3881	Psyr_1603	0	0	0	1	0	0	0	0	0
PSPPH_1592	PSPTO_3880	Psyr_1604	0	0	0	0	1	0	0	0	0
PSPPH_1593	PSPTO_3879	Psyr_1605	1	1	0	0	0	0	0	0	0
PSPPH_1594	PSPTO_3878	Psyr_1606	0	0	0	1	0	0	0	0	0
PSPPH_1595	PSPTO_3877	Psyr_1607	0	0	0	0	1	0	0	0	0
PSPPH_1596			0	0	0	0	0	0	0	0	0
PSPPH_1597			0	1	0	0	0	0	0	0	0
PSPPH_1598			0	0	0	0	0	0	0	0	0
PSPPH_1599	PSPTO_3876	Psyr_1609	0	1	0	0	0	0	0	1	1
PSPPH_1600			0	0	0	0	0	0	0	0	0
PSPPH_1601	PSPTO_5630		1	0	0	0	0	0	0	0	0
PSPPH_1602			0	0	0	0	0	0	0	0	0
PSPPH_1603	PSPTO_3875	Psyr_1610	0	1	1	0	0	0	0	0	0
PSPPH_1604	PSPTO_3874	Psyr_1611	0	0	0	0	0	0	0	0	0
PSPPH_1605	PSPTO_3873	Psyr_1612	0	0	0	1	1	0	0	0	0
PSPPH_1606	PSPTO_3872	Psyr_1613	1	0	0	0	0	0	0	0	0
PSPPH_1607	PSPTO_3871	Psyr_1614	0	0	0	1	0	1	1	1	1
PSPPH_1608	PSPTO_3870	Psyr_1615	0	1	1	0	0	0	0	1	0
PSPPH_1609	PSPTO_3869	Psyr_1616	0	0	0	0	0	0	0	0	0
PSPPH_1610	PSPTO_3868	Psyr_1617	0	0	0	1	0	0	0	0	0
PSPPH_1611	PSPTO_3867	Psyr_1618	0	0	0	0	0	0	0	0	0
PSPPH_1612	PSPTO_3866	Psyr_1619	0	0	0	0	0	0	0	0	0
PSPPH_1613	PSPTO_3865	Psyr_1620	1	0	0	0	0	0	0	0	0
PSPPH_1614	PSPTO_3864	Psyr_1621	0	0	0	1	0	0	0	0	0
PSPPH_1615	PSPTO_3863	Psyr_1622	0	0	0	0	0	0	0	0	0
PSPPH_1616			0	0	0	0	0	0	0	0	0
PSPPH_1617	PSPTO_3861	Psyr_1624	0	0	0	1	0	0	0	0	0
PSPPH_1618			0	0	0	0	0	0	0	0	0
PSPPH_1619	PSPTO_3859	Psyr_1626	0	0	0	0	1	1	0	0	1
PSPPH_1620	PSPTO_3858	Psyr_1627	0	0	0	0	0	0	0	0	0
PSPPH_1621	PSPTO_3857	Psyr_1628	1	1	1	1	0	1	0	1	1
PSPPH_1622	PSPTO_3856	Psyr_1629	0	0	0	0	1	1	0	0	0
PSPPH_1623	PSPTO_3855	Psyr_1630	1	0	0	1	0	0	0	0	0
PSPPH_1624	PSPTO_3854	Psyr_1631	0	0	0	0	0	0	0	0	0
PSPPH_1625			0	0	0	0	0	0	0	0	0
PSPPH_1626	PSPTO_3847	Psyr_1633	0	0	0	0	0	0	0	0	0
PSPPH_1627	PSPTO_3846	Psyr_1634	0	0	0	0	0	0	0	0	0
PSPPH_1628	PSPTO_3845	Psyr_1635	0	0	0	0	0	1	0	0	0
PSPPH_1629	PSPTO_3844		0	0	0	0	0	0	0	0	0
PSPPH_1630	PSPTO_3843	Psyr_1636	1	0	1	0	1	1	0	1	0
PSPPH_1631	PSPTO_3842	Psyr_1637	1	0	0	1	0	0	0	0	0
PSPPH_1632	PSPTO_3841	Psyr_1638	1	1	1	1	1	1	0	1	0
PSPPH_1633	PSPTO_3840	Psyr_1639	0	0	0	0	1	0	0	1	0
PSPPH_1634	PSPTO_3839	Psyr_1640	0	0	0	0	0	0	0	0	0
PSPPH_1635	PSPTO_3838	Psyr_1641	0	0	0	1	0	0	0	0	0
PSPPH_1636	PSPTO_3837	Psyr_1642	0	0	0	1	1	0	0	0	0
PSPPH_1637	PSPTO_3836	Psyr_1643	0	0	0	0	0	0	0	0	0
PSPPH_1638	PSPTO_3835	Psyr_1644	0	0	0	0	0	0	0	0	0
PSPPH_1639	PSPTO_3834	Psyr_1645	1	0	0	0	1	0	0	0	0
PSPPH_1640	PSPTO_3833	Psyr_1646	0	0	0	1	1	0	0	0	1
PSPPH_1641	PSPTO_3832	Psyr_1647	0	0	0	1	0	0	0	0	0
PSPPH_1642	PSPTO_3831	Psyr_1648	0	0	0	0	0	0	0	0	0
PSPPH_1643	PSPTO_3830	Psyr_1649	0	1	0	1	1	0	1	1	0
PSPPH_1644	PSPTO_3829	Psyr_1650	0	1	0	0	1	1	0	0	0
PSPPH_1645	PSPTO_3828	Psyr_1651	0	0	0	1	0	0	0	0	0
PSPPH_1646	PSPTO_3827	Psyr_1652	0	1	0	0	1	0	0	1	0
PSPPH_1647	PSPTO_3826	Psyr_1653	1	0	0	1	1	1	0	1	1
PSPPH_1648	PSPTO_3825	Psyr_1654	1	0	0	0	0	0	0	0	0
PSPPH_1649	PSPTO_3824	Psyr_1655	0	0	1	1	1	1	0	1	0
PSPPH_1650	PSPTO_3823	Psyr_1656	1	0	0	1	0	0	1	0	0
PSPPH_1651	PSPTO_3822	Psyr_1657	1	0	0	0	0	0	0	0	0
PSPPH_1652	PSPTO_3821	Psyr_1658	1	1	0	0	0	0	0	0	0
PSPPH_1653	PSPTO_3820	Psyr_1659	0	0	0	0	0	1	0	0	0
PSPPH_1654	PSPTO_3819	Psyr_1660	0	0	0	1	1	0	0	0	0
PSPPH_1655	PSPTO_3818	Psyr_1661	1	1	1	0	1	1	0	1	1
PSPPH_1656	PSPTO_3817	Psyr_1662	0	0	0	0	0	0	0	0	0
PSPPH_1657	PSPTO_3816	Psyr_1663	0	0	0	0	1	0	0	0	0
PSPPH_1658	PSPTO_3815	Psyr_1664	0	1	1	0	1	0	0	1	0
PSPPH_1659	PSPTO_3814	Psyr_1665	1	1	1	0	1	0	0	1	0
PSPPH_1660	PSPTO_3813	Psyr_1666	1	0	0	0	0	0	0	0	0
PSPPH_1661	PSPTO_3812	Psyr_1667	1	0	0	1	0	0	0	0	1
PSPPH_1662	PSPTO_3811	Psyr_1668	0	0	0	1	1	0	1	0	0
PSPPH_1663	PSPTO_3810	Psyr_1669	1	1	1	1	1	1	0	0	0
PSPPH_1664	PSPTO_3809	Psyr_1670	0	0	0	0	0	0	0	0	0
PSPPH_1665			0	0	0	0	0	0	0	0	0
PSPPH_1666			0	0	0	0	0	0	0	0	0
PSPPH_1667			0	0	0	0	0	0	0	0	0
PSPPH_1668	PSPTO_3807	Psyr_1671	0	0	0	1	0	0	0	0	0
PSPPH_1669	PSPTO_3806	Psyr_1672	0	0	0	0	1	0	0	0	0
PSPPH_1670	PSPTO_3805	Psyr_1673	0	0	0	0	0	0	0	0	1
PSPPH_1671	PSPTO_3804	Psyr_1674	1	1	0	0	1	1	0	0	0
PSPPH_1672	PSPTO_3803	Psyr_1675	0	1	0	1	0	0	0	0	0
PSPPH_1673	PSPTO_3802	Psyr_1676	0	0	0	0	0	0	0	0	0
PSPPH_1674	PSPTO_3801	Psyr_1677	0	1	1	0	1	1	0	1	1
PSPPH_1675	PSPTO_3801	Psyr_1677	0	0	0	0	1	1	0	1	1
PSPPH_1676	PSPTO_3745	Psyr_1732	0	0	0	1	0	0	0	0	0
PSPPH_1677	PSPTO_3744	Psyr_1733	0	0	0	0	0	0	0	0	0
PSPPH_1678	PSPTO_3743	Psyr_1734	0	0	0	1	0	0	1	0	0
PSPPH_1679	PSPTO_3742	Psyr_1735	0	1	1	1	1	1	0	1	1
PSPPH_1680	PSPTO_3741	Psyr_1736	1	1	0	1	1	1	0	1	1
PSPPH_1681	PSPTO_3740	Psyr_1737	0	1	0	0	0	0	0	0	0
PSPPH_1682	PSPTO_3739	Psyr_1738	0	0	0	0	0	0	0	1	0
PSPPH_1683	PSPTO_3738	Psyr_1739	0	0	0	0	0	0	0	0	0
PSPPH_1684	PSPTO_3737	Psyr_1740	0	0	0	1	0	1	0	0	0
PSPPH_1685	PSPTO_3736	Psyr_1741	0	0	0	0	0	0	0	0	0
PSPPH_1686	PSPTO_3735	Psyr_1742	0	0	0	1	1	1	1	1	0
PSPPH_1687	PSPTO_3733	Psyr_1743	1	1	1	0	1	0	0	1	0
PSPPH_1688			0	0	0	0	0	0	0	0	0
PSPPH_1689			0	0	0	0	0	0	0	0	0
PSPPH_1690			0	0	0	0	0	0	0	0	0
PSPPH_1691			1	1	1	0	0	0	0	0	0
PSPPH_1692			0	0	0	0	0	0	0	0	0
PSPPH_1693			0	0	0	0	0	0	0	0	0
PSPPH_1694			0	0	0	0	0	0	0	0	0
PSPPH_1695			0	0	0	0	0	0	0	0	0
PSPPH_1696		Psyr_1745	0	0	0	0	0	0	0	0	0
PSPPH_1697	PSPTO_3727	Psyr_1746	0	1	0	1	0	0	0	1	0
PSPPH_1698	PSPTO_3726	Psyr_1747	1	1	1	1	1	0	1	1	1
PSPPH_1699	PSPTO_3725	Psyr_1748	0	0	0	1	0	0	0	0	0
PSPPH_1700	PSPTO_3724	Psyr_1749	1	0	0	1	1	0	0	1	1
PSPPH_1701	PSPTO_3723	Psyr_1750	0	0	0	1	0	0	0	0	0
PSPPH_1702	PSPTO_3722	Psyr_1751	0	1	1	1	1	1	0	1	0
PSPPH_1703	PSPTO_3721	Psyr_1754	0	1	1	0	1	1	0	1	1
PSPPH_1704	PSPTO_3720	Psyr_1755	0	0	0	1	1	0	0	0	0
PSPPH_1705	PSPTO_3719	Psyr_1756	0	0	0	1	1	1	0	0	0
PSPPH_1706	PSPTO_3718	Psyr_1757	0	0	0	1	0	0	0	0	0
PSPPH_1707	PSPTO_3717	Psyr_1758	0	0	0	1	0	0	0	0	0
PSPPH_1708	PSPTO_3716	Psyr_1759	0	1	1	0	1	1	0	1	0
PSPPH_1709	PSPTO_3715	Psyr_1760	0	0	0	0	1	1	1	1	1
PSPPH_1710	PSPTO_3714	Psyr_1761	0	0	0	0	0	0	0	1	0
PSPPH_1711	PSPTO_3713	Psyr_1762	0	1	1	0	0	0	0	0	0
PSPPH_1712	PSPTO_3712	Psyr_1763	0	0	0	0	0	0	0	0	0
PSPPH_1713			0	1	0	0	0	0	0	0	0
PSPPH_1714	PSPTO_1421	Psyr_1235	0	0	0	0	1	1	0	0	0
PSPPH_1715	PSPTO_3711	Psyr_1764	0	1	0	0	1	1	0	1	1
PSPPH_1716	PSPTO_3710	Psyr_1765	0	0	0	0	0	1	0	0	0
PSPPH_1717	PSPTO_3709	Psyr_1766	0	0	0	0	0	0	0	0	0
PSPPH_1718	PSPTO_3708	Psyr_1767	0	0	0	0	0	0	0	0	0
PSPPH_1719	PSPTO_3707	Psyr_1768	1	0	0	1	0	1	0	1	1
PSPPH_1720	PSPTO_3706	Psyr_1769	1	1	0	0	1	0	0	1	0
PSPPH_1721	PSPTO_3705	Psyr_1770	0	0	0	1	0	0	0	0	0
PSPPH_1722	PSPTO_3704	Psyr_1771	0	0	0	0	1	1	0	0	0
PSPPH_1723	PSPTO_3703	Psyr_1772	0	1	0	1	0	1	0	0	0
PSPPH_1724	PSPTO_3702	Psyr_1773	0	0	0	0	0	0	0	0	0
PSPPH_1725	PSPTO_3701	Psyr_1774	0	0	0	0	0	1	0	1	1
PSPPH_1726	PSPTO_3700	Psyr_1775	0	1	1	1	0	0	0	0	0
PSPPH_1727	PSPTO_3699	Psyr_1776	1	1	0	1	0	0	0	0	0
PSPPH_1728	PSPTO_3698	Psyr_1777	0	1	0	1	0	0	0	0	0
PSPPH_1729	PSPTO_3696	Psyr_1778	1	1	1	1	0	0	0	1	1
PSPPH_1730	PSPTO_3695	Psyr_1780	0	0	0	0	0	0	0	0	0
PSPPH_1731			0	0	0	0	0	0	0	0	0
PSPPH_1732	PSPTO_3693	Psyr_1782	0	0	0	1	0	0	0	0	0
PSPPH_1733			0	0	0	0	0	0	0	0	0
PSPPH_1734	PSPTO_0756	Psyr_0660	0	1	0	1	0	0	0	0	0
PSPPH_1735			0	0	0	0	0	0	0	0	0
PSPPH_1736	PSPTO_3692	Psyr_1784	1	1	0	1	1	1	0	0	0
PSPPH_1737			0	0	0	0	0	0	0	0	0
PSPPH_1738			0	0	0	0	0	0	0	0	0
PSPPH_1739			0	1	0	0	0	0	0	0	0
PSPPH_1740	PSPTO_3689	Psyr_1785	1	1	0	1	0	0	0	0	0
PSPPH_1741			0	0	0	0	0	0	0	0	0
PSPPH_1742	PSPTO_3688	Psyr_1786	0	0	0	0	0	0	0	0	0
PSPPH_1743	PSPTO_3687	Psyr_1787	1	1	1	0	1	0	0	0	0
PSPPH_1744	PSPTO_3686	Psyr_1788	0	0	0	0	1	0	0	0	0
PSPPH_1745	PSPTO_3685	Psyr_1789	1	0	0	1	0	0	0	0	0
PSPPH_1746		Psyr_1790	0	0	0	0	0	0	0	1	0
PSPPH_1747		Psyr_1791	0	0	0	0	0	0	0	0	0
PSPPH_1748	PSPTO_3683		0	0	0	0	0	0	0	0	0
PSPPH_1749	PSPTO_4699	Psyr_1792	1	1	1	1	1	1	0	1	1
PSPPH_1750	PSPTO_4699	Psyr_1793	1	0	0	1	1	1	1	1	1
PSPPH_1751		Psyr_1794	1	1	1	0	0	0	0	1	1
PSPPH_1752		Psyr_1795	1	0	0	0	0	0	0	0	0
PSPPH_1753		Psyr_1796	0	0	0	0	0	0	0	0	0
PSPPH_1754	PSPTO_3682	Psyr_1797	0	1	0	1	1	0	0	0	0
PSPPH_1755			0	0	0	0	0	0	0	0	0
PSPPH_1756	PSPTO_3680	Psyr_1798	1	0	0	0	1	1	0	0	0
PSPPH_1757	PSPTO_3679	Psyr_1799	0	0	0	0	0	0	0	0	0
PSPPH_1758	PSPTO_3678	Psyr_1800	0	0	0	0	1	1	0	0	0
PSPPH_1759	PSPTO_3677		0	0	0	0	0	0	0	0	0
PSPPH_1760	PSPTO_3676		0	0	0	0	0	0	0	0	0
PSPPH_1761	PSPTO_3675	Psyr_1801	0	0	0	0	1	1	0	0	0
PSPPH_1762	PSPTO_3674	Psyr_1802	0	0	0	1	0	0	0	0	0
PSPPH_1763	PSPTO_3672	Psyr_1803	0	0	0	0	0	0	0	0	0
PSPPH_1764			0	0	0	0	0	0	0	0	0
PSPPH_1765	PSPTO_3670	Psyr_1805	0	1	1	0	0	0	0	0	0
PSPPH_1766	PSPTO_3669	Psyr_1806	1	0	0	0	0	0	1	0	0
PSPPH_1767	PSPTO_3668	Psyr_1807	0	1	0	0	0	1	0	0	0
PSPPH_1768	PSPTO_3667	Psyr_1808	0	0	0	1	0	0	0	0	0
PSPPH_1769	PSPTO_3666	Psyr_1809	0	0	0	0	0	0	0	1	0
PSPPH_1770	PSPTO_3665	Psyr_1810	0	0	0	0	0	0	0	0	0
PSPPH_1771	PSPTO_3664	Psyr_1811	0	0	0	1	0	0	0	0	0
PSPPH_1772	PSPTO_3663	Psyr_1812	0	0	0	1	1	1	0	0	0
PSPPH_1773	PSPTO_3662	Psyr_1813	1	1	0	0	0	0	0	0	0
PSPPH_1774	PSPTO_3661	Psyr_1814	0	1	0	1	0	0	0	1	0
PSPPH_1775	PSPTO_3660	Psyr_1815	0	0	0	1	1	1	0	0	0
PSPPH_1776	PSPTO_3659	Psyr_1816	1	0	0	0	0	0	0	0	0
PSPPH_1777	PSPTO_3658	Psyr_1817	1	0	0	1	1	1	0	1	1
PSPPH_1778	PSPTO_3657	Psyr_1818	0	0	0	1	0	0	0	0	0
PSPPH_1779	PSPTO_3656	Psyr_1819	1	1	1	1	0	0	0	1	0
PSPPH_1780	PSPTO_3655	Psyr_1820	1	0	0	1	1	0	0	0	0
PSPPH_1781	PSPTO_3654	Psyr_1821	1	0	0	0	0	0	0	0	0
PSPPH_1782	PSPTO_3649	Psyr_1822	0	0	0	0	0	0	0	0	0
PSPPH_1783	PSPTO_3648	Psyr_1823	0	1	0	1	1	0	0	1	1
PSPPH_1784	PSPTO_3647	Psyr_1824	0	0	0	1	0	1	0	0	0
PSPPH_1785	PSPTO_3646	Psyr_1825	1	1	1	1	1	1	0	0	0
PSPPH_1786	PSPTO_3645	Psyr_1826	0	0	0	1	0	0	0	0	0
PSPPH_1787	PSPTO_2018	Psyr_1827	0	0	0	0	0	0	0	0	0
PSPPH_1788	PSPTO_2019	Psyr_1828	0	1	0	0	1	1	0	1	0
PSPPH_1789	PSPTO_2020	Psyr_1829	0	0	0	0	0	1	0	0	0
PSPPH_1790	PSPTO_2021	Psyr_1830	1	1	0	1	1	1	0	1	1
PSPPH_1791	PSPTO_2022	Psyr_1831	1	0	0	0	0	0	0	0	0
PSPPH_1792	PSPTO_2023	Psyr_1832	0	0	0	1	0	0	0	0	0
PSPPH_1793	PSPTO_2024	Psyr_1833	1	0	0	0	0	0	0	0	0
PSPPH_1794	PSPTO_2025	Psyr_1834	0	0	0	0	0	0	0	0	0
PSPPH_1795	PSPTO_2026	Psyr_1835	1	0	0	0	0	0	0	0	1
PSPPH_1796	PSPTO_2028	Psyr_1836	0	0	0	0	1	0	0	0	0
PSPPH_1797	PSPTO_2029	Psyr_1837	1	0	0	1	0	0	0	0	0
PSPPH_1798	PSPTO_2030	Psyr_1838	1	1	0	1	1	0	0	0	0
PSPPH_1799	PSPTO_2031	Psyr_1839	1	1	1	1	1	0	1	1	0
PSPPH_1800		Psyr_1840	0	0	0	0	0	0	0	1	1
PSPPH_1801			0	0	0	0	0	0	0	0	0
PSPPH_1802	PSPTO_2032	Psyr_1842	0	0	0	0	0	0	0	0	0
PSPPH_1803	PSPTO_2033	Psyr_1843	0	0	0	0	0	0	0	0	0
PSPPH_1804	PSPTO_2034	Psyr_1844	0	0	0	0	0	0	0	0	0
PSPPH_1805	PSPTO_2035	Psyr_1845	0	0	0	0	0	0	0	0	0
PSPPH_1806	PSPTO_2037	Psyr_1847	1	1	0	0	1	1	0	0	0
PSPPH_1807	PSPTO_2038	Psyr_1848	0	0	0	0	0	0	0	0	0
PSPPH_1808	PSPTO_2039	Psyr_1849	0	0	0	0	0	0	0	1	0
PSPPH_1809	PSPTO_2040	Psyr_1850	0	1	1	1	0	0	0	1	0
PSPPH_1810	PSPTO_2041	Psyr_1851	0	1	0	1	0	0	0	0	0
PSPPH_1811	PSPTO_2042	Psyr_1852	0	1	1	0	1	1	0	1	1
PSPPH_1812	PSPTO_2043	Psyr_1853	0	1	0	1	0	1	0	1	1
PSPPH_1813	PSPTO_2044	Psyr_1854	0	0	0	0	0	0	1	0	1
PSPPH_1814	PSPTO_2045	Psyr_1855	0	1	1	0	0	0	0	1	0
PSPPH_1815	PSPTO_2046	Psyr_1856	0	0	0	1	0	1	0	0	0
PSPPH_1816	PSPTO_2047	Psyr_1857	0	1	0	0	0	0	0	0	0
PSPPH_1817			0	0	0	0	0	0	0	0	0
PSPPH_1818	PSPTO_2048	Psyr_1858	0	0	0	0	0	0	0	0	0
PSPPH_1819	PSPTO_2049	Psyr_1859	0	1	0	0	0	0	0	0	0
PSPPH_1820	PSPTO_2051	Psyr_1860	0	0	0	0	1	1	0	0	0
PSPPH_1821	PSPTO_2052	Psyr_1861	0	0	0	1	1	0	0	0	0
PSPPH_1822	PSPTO_2053	Psyr_1862	0	1	0	0	1	1	0	1	0
PSPPH_1823	PSPTO_2054	Psyr_1863	0	0	0	0	0	0	0	0	0
PSPPH_1824	PSPTO_2055	Psyr_1864	0	0	0	1	0	0	0	0	0
PSPPH_1825	PSPTO_2056	Psyr_1865	0	1	0	1	1	1	0	0	0
PSPPH_1826		Psyr_1866	0	0	0	0	0	0	0	0	0
PSPPH_1827	PSPTO_2057	Psyr_1867	0	0	0	0	0	0	0	0	0
PSPPH_1828	PSPTO_2059	Psyr_1869	0	0	0	1	0	0	0	1	0
PSPPH_1829	PSPTO_2060	Psyr_1870	1	0	0	0	0	1	0	0	0
PSPPH_1830	PSPTO_2061	Psyr_1871	0	0	0	1	0	1	0	0	0
PSPPH_1831	PSPTO_2062	Psyr_1872	0	0	0	1	0	0	0	1	1
PSPPH_1832			0	0	0	0	0	0	0	0	0
PSPPH_1833	PSPTO_2064	Psyr_1874	0	1	0	1	0	0	0	0	0
PSPPH_1834	PSPTO_2065	Psyr_1875	0	0	0	0	1	0	0	1	1
PSPPH_1835	PSPTO_2066	Psyr_1876	0	0	0	0	0	0	0	0	0
PSPPH_1836	PSPTO_2068	Psyr_1877	0	0	0	1	0	0	0	0	0
PSPPH_1837		Psyr_1878	0	0	0	0	0	0	0	0	0
PSPPH_1838	PSPTO_2069	Psyr_1879	0	0	0	0	0	0	0	0	0
PSPPH_1839	PSPTO_2070	Psyr_1880	0	0	0	0	0	0	0	0	0
PSPPH_1840	PSPTO_2071	Psyr_1881	0	0	0	0	0	0	0	0	0
PSPPH_1841	PSPTO_2072	Psyr_1882	0	0	0	0	0	0	0	0	0
PSPPH_1842	PSPTO_2124	Psyr_1883	0	0	0	0	0	0	0	0	0
PSPPH_1843			0	0	0	0	0	0	0	0	0
PSPPH_1844	PSPTO_4695	Psyr_4607	0	0	0	0	0	0	0	0	0
PSPPH_1845	PSPTO_3044	Psyr_4608	1	0	0	1	1	0	0	0	0
PSPPH_1846			0	0	0	0	0	0	0	0	0
PSPPH_1847	PSPTO_2097	Psyr_1892	0	0	0	1	0	0	0	0	0
PSPPH_1848	PSPTO_2098	Psyr_1893	0	0	0	0	0	0	0	0	0
PSPPH_1849	PSPTO_2099	Psyr_1894	1	0	0	1	0	0	0	1	0
PSPPH_1850	PSPTO_2100	Psyr_1895	0	0	0	0	0	0	0	0	0
PSPPH_1851	PSPTO_2101	Psyr_1896	0	1	0	1	1	1	0	1	0
PSPPH_1852	PSPTO_2102	Psyr_1897	0	0	0	0	0	0	0	0	0
PSPPH_1853	PSPTO_2103	Psyr_1898	1	0	0	0	0	0	0	1	1
PSPPH_1854	PSPTO_2104	Psyr_1899	0	1	0	1	1	1	0	1	1
PSPPH_1855	PSPTO_2105	Psyr_1900	0	0	0	0	0	0	0	0	0
PSPPH_1856	PSPTO_2106	Psyr_1901	1	0	0	0	0	0	0	1	1
PSPPH_1857	PSPTO_2107	Psyr_1902	0	1	0	0	1	0	0	0	1
PSPPH_1858	PSPTO_2108	Psyr_1903	1	0	0	1	0	0	0	0	0
PSPPH_1859	PSPTO_2109	Psyr_1904	0	0	0	0	0	0	0	0	0
PSPPH_1860	PSPTO_2110	Psyr_1905	0	0	0	0	0	0	0	0	0
PSPPH_1861	PSPTO_2111	Psyr_1906	0	0	0	0	1	0	0	1	1
PSPPH_1862	PSPTO_2112	Psyr_1907	1	0	0	0	0	0	0	0	0
PSPPH_1863	PSPTO_2113	Psyr_1908	0	0	0	0	0	0	0	0	0
PSPPH_1864	PSPTO_2114	Psyr_1909	0	1	0	0	0	0	0	1	0
PSPPH_1865	PSPTO_2115	Psyr_1910	0	0	0	0	0	0	0	0	0
PSPPH_1866	PSPTO_2116	Psyr_1911	0	0	0	0	0	0	0	0	0
PSPPH_1867	PSPTO_2117	Psyr_1912	0	0	0	0	1	1	0	0	0
PSPPH_1868	PSPTO_2118	Psyr_1913	0	1	0	1	0	0	0	0	0
PSPPH_1869	PSPTO_2119	Psyr_1914	0	0	0	0	1	0	0	1	1
PSPPH_1870	PSPTO_3692	Psyr_1784	1	1	1	1	1	1	0	0	0
PSPPH_1871	PSPTO_2120	Psyr_1915	0	1	0	0	0	0	0	1	1
PSPPH_1872	PSPTO_2121	Psyr_1916	0	0	0	0	0	0	0	0	0
PSPPH_1873	PSPTO_2122	Psyr_1917	0	0	0	0	0	0	0	0	0
PSPPH_1874	PSPTO_2123	Psyr_1918	0	0	0	1	1	1	0	0	0
PSPPH_1875			0	0	0	0	0	0	0	0	0
PSPPH_1876			0	0	0	0	0	0	0	0	0
PSPPH_1877			0	0	0	0	0	0	0	0	0
PSPPH_1878			0	0	0	0	0	0	0	0	0
PSPPH_1879			0	0	0	0	0	0	0	0	0
PSPPH_1880	PSPTO_3391		0	1	0	1	0	0	0	0	0
PSPPH_1881	PSPTO_3390		0	1	1	0	0	0	0	0	0
PSPPH_1882	PSPTO_3389	Psyr_4583	1	0	0	0	0	0	0	0	0
PSPPH_1883	PSPTO_3388		0	0	0	0	0	0	0	0	0
PSPPH_1884			0	0	0	0	0	0	0	0	0
PSPPH_1885	PSPTO_4345	Psyr_4039	0	0	0	0	0	0	0	0	0
PSPPH_1886			1	0	0	0	0	0	0	0	0
PSPPH_1887			0	0	0	0	0	0	0	0	0
PSPPH_1888	PSPTO_3417		0	0	0	0	0	0	0	0	0
PSPPH_1889	PSPTO_3416		0	0	0	1	0	0	0	0	0
PSPPH_1890	PSPTO_3415		0	1	1	0	0	0	0	0	0
PSPPH_1891			0	0	0	0	0	0	0	0	0
PSPPH_1892	PSPTO_3390		0	0	0	0	0	0	0	0	0
PSPPH_1893	PSPTO_3389	Psyr_4583	0	0	0	0	0	0	0	0	0
PSPPH_1894	PSPTO_3388		1	0	0	0	0	0	0	0	0
PSPPH_1895	PSPTO_0591	Psyr_2761	0	0	0	1	0	0	0	0	0
PSPPH_1896			0	0	0	0	0	0	0	0	0
PSPPH_1897			0	0	0	0	0	0	0	0	0
PSPPH_1898	PSPTO_2126	Psyr_1936	0	0	0	0	1	1	0	0	0
PSPPH_1899	PSPTO_5162	Psyr_5085	0	0	0	1	1	0	0	0	0
PSPPH_1900			0	0	0	0	0	0	0	0	0
PSPPH_1901			1	0	0	0	0	0	0	0	0
PSPPH_1902			0	0	0	0	0	0	0	0	0
PSPPH_1903	PSPTO_2127	Psyr_1937	0	0	0	0	0	0	0	1	1
PSPPH_1904	PSPTO_2128	Psyr_1938	0	0	0	0	0	0	0	0	0
PSPPH_1905	PSPTO_2129	Psyr_1939	0	0	0	1	1	1	0	0	0
PSPPH_1906	PSPTO_2130	Psyr_1940	0	0	0	0	0	0	0	0	0
PSPPH_1907	PSPTO_2131	Psyr_1941	0	0	0	1	1	0	0	1	1
PSPPH_1908	PSPTO_2132	Psyr_1942	0	0	0	1	0	0	0	0	0
PSPPH_1909	PSPTO_2133	Psyr_1943	0	0	0	1	0	0	0	0	1
PSPPH_1910	PSPTO_2134	Psyr_1944	1	0	0	0	1	0	0	0	0
PSPPH_1911	PSPTO_2135	Psyr_1945	1	1	0	1	1	1	0	1	1
PSPPH_1912	PSPTO_2136	Psyr_1946	0	0	0	0	0	0	0	0	0
PSPPH_1913	PSPTO_2137	Psyr_1947	0	0	0	0	0	0	0	0	0
PSPPH_1914	PSPTO_2138	Psyr_1948	1	0	0	0	1	1	0	0	0
PSPPH_1915	PSPTO_2139	Psyr_1949	1	0	0	0	0	0	0	0	0
PSPPH_1916	PSPTO_2140	Psyr_1950	0	0	0	1	1	0	0	0	0
PSPPH_1917	PSPTO_2141	Psyr_1951	0	0	0	0	1	1	0	0	0
PSPPH_1918	PSPTO_2142	Psyr_1952	0	0	0	0	0	1	0	0	0
PSPPH_1919	PSPTO_2143	Psyr_1953	0	0	0	1	0	0	0	0	0
PSPPH_1920	PSPTO_2144	Psyr_1954	1	0	0	0	0	0	0	0	0
PSPPH_1921	PSPTO_2145	Psyr_1955	0	1	0	1	0	0	0	0	0
PSPPH_1922	PSPTO_2146	Psyr_1956	0	0	0	0	0	0	0	0	1
PSPPH_1923	PSPTO_2147	Psyr_1957	1	1	0	1	1	1	0	1	1
PSPPH_1924	PSPTO_2148	Psyr_1958	1	0	0	1	1	1	0	1	1
PSPPH_1925	PSPTO_2149	Psyr_1959	1	1	1	1	1	1	0	1	0
PSPPH_1926	PSPTO_2150	Psyr_1960	1	1	1	1	1	1	0	1	1
PSPPH_1927	PSPTO_2151	Psyr_1961	1	1	0	1	1	1	1	0	0
PSPPH_1928	PSPTO_2152	Psyr_1962	1	0	0	1	0	0	0	1	1
PSPPH_1929	PSPTO_2153	Psyr_1963	1	1	1	1	0	0	0	1	0
PSPPH_1930	PSPTO_2154	Psyr_1964	0	0	0	0	0	1	0	0	0
PSPPH_1931	PSPTO_2155	Psyr_1965	0	0	1	0	0	0	0	0	1
PSPPH_1932	PSPTO_2156	Psyr_1966	1	0	0	0	0	0	0	1	0
PSPPH_1933	PSPTO_5624	Psyr_1967	0	1	0	1	1	1	0	1	1
PSPPH_1934	PSPTO_2158	Psyr_1968	1	1	0	0	1	1	1	1	1
PSPPH_1935	PSPTO_2159	Psyr_1969	1	1	1	1	1	1	0	1	1
PSPPH_1936	PSPTO_2160	Psyr_1970	0	1	0	1	0	0	0	1	1
PSPPH_1937	PSPTO_2161	Psyr_1971	1	0	0	1	1	1	0	1	0
PSPPH_1938	PSPTO_2162	Psyr_1972	0	0	0	0	0	0	0	0	0
PSPPH_1939	PSPTO_2163	Psyr_1973	0	0	0	1	1	1	0	1	0
PSPPH_1940			0	0	0	0	0	0	0	0	0
PSPPH_1941	PSPTO_2164	Psyr_1974	0	0	0	1	0	0	0	0	0
PSPPH_1942	PSPTO_2166	Psyr_1977	1	0	0	1	0	0	1	1	0
PSPPH_1943			0	0	0	0	0	0	0	0	0
PSPPH_1944			0	0	0	0	0	0	0	0	0
PSPPH_1945			0	0	0	0	0	0	0	0	0
PSPPH_1946			0	0	0	0	0	0	0	0	0
PSPPH_1947	PSPTO_2168	Psyr_1978	0	0	0	0	0	0	0	0	0
PSPPH_1948	PSPTO_2169	Psyr_1979	0	0	0	0	0	0	0	1	0
PSPPH_1949	PSPTO_2170	Psyr_1980	0	0	0	0	0	0	0	0	0
PSPPH_1950	PSPTO_2171	Psyr_1981	0	1	1	1	1	0	1	1	1
PSPPH_1951	PSPTO_2172	Psyr_1982	0	1	0	0	0	0	0	0	0
PSPPH_1952	PSPTO_2173	Psyr_1983	0	1	0	0	1	0	0	1	0
PSPPH_1953	PSPTO_2174	Psyr_1984	0	0	0	0	0	0	0	0	1
PSPPH_1954	PSPTO_2175	Psyr_1985	0	1	1	1	0	0	0	1	1
PSPPH_1955	PSPTO_2176	Psyr_1986	1	1	0	0	0	0	0	1	0
PSPPH_1956	PSPTO_2177	Psyr_1987	1	1	1	1	1	1	0	1	1
PSPPH_1957	PSPTO_2178	Psyr_1988	0	1	0	0	0	0	0	0	0
PSPPH_1958	PSPTO_2179	Psyr_1989	1	0	0	1	0	0	0	0	0
PSPPH_1959	PSPTO_2180	Psyr_1990	0	0	0	1	1	1	0	1	0
PSPPH_1960	PSPTO_2181	Psyr_1991	1	1	0	1	0	0	0	0	0
PSPPH_1961	PSPTO_2182	Psyr_1992	0	1	0	1	0	0	0	1	0
PSPPH_1962	PSPTO_2183	Psyr_1993	1	0	0	0	1	0	0	0	0
PSPPH_1963		Psyr_1994	0	0	0	0	0	0	0	0	0
PSPPH_1964	PSPTO_2185	Psyr_1995	0	0	0	0	0	0	0	0	0
PSPPH_1965	PSPTO_2186	Psyr_1996	0	0	0	0	0	0	0	0	0
PSPPH_1966	PSPTO_2187	Psyr_1997	0	1	0	0	0	0	0	0	0
PSPPH_1967	PSPTO_2188	Psyr_1998	0	0	0	0	0	0	0	0	0
PSPPH_1968	PSPTO_2189	Psyr_1999	0	1	1	1	1	1	0	0	1
PSPPH_1969	PSPTO_2190	Psyr_2000	0	0	0	0	1	1	0	1	1
PSPPH_1970	PSPTO_2191	Psyr_2001	0	0	0	1	0	0	0	0	0
PSPPH_1971	PSPTO_2192	Psyr_2002	0	0	0	0	0	0	0	0	0
PSPPH_1972	PSPTO_2193	Psyr_2003	0	0	0	1	1	1	0	0	0
PSPPH_1973	PSPTO_2193	Psyr_2003	0	0	0	1	1	1	0	0	0
PSPPH_1974	PSPTO_2194	Psyr_2004	1	0	0	1	0	0	1	0	0
PSPPH_1975			0	0	0	0	0	0	0	0	0
PSPPH_1976	PSPTO_2195	Psyr_2005	0	0	0	0	0	0	0	0	0
PSPPH_1977	PSPTO_2196	Psyr_2006	0	0	0	1	0	0	0	0	0
PSPPH_1978	PSPTO_2197	Psyr_2007	0	1	0	1	1	1	0	1	0
PSPPH_1979	PSPTO_2198	Psyr_2008	0	0	1	1	0	0	0	0	0
PSPPH_1980	PSPTO_2199	Psyr_2009	1	1	1	1	1	1	0	1	0
PSPPH_1981	PSPTO_2200	Psyr_2010	0	1	1	1	0	0	0	0	0
PSPPH_1982	PSPTO_2201	Psyr_2011	1	0	0	1	0	1	0	0	1
PSPPH_1983	PSPTO_2202	Psyr_2012	1	1	1	1	1	0	1	0	0
PSPPH_1984	PSPTO_2203	Psyr_2013	1	1	1	0	0	0	0	0	0
PSPPH_1985	PSPTO_2206	Psyr_2015	1	0	1	0	0	0	0	0	0
PSPPH_1986	PSPTO_2207	Psyr_2016	0	0	0	1	0	0	0	0	0
PSPPH_1987	PSPTO_2208	Psyr_2017	1	0	0	1	1	1	0	0	1
PSPPH_1988	PSPTO_2209	Psyr_2018	1	0	0	0	0	0	0	0	1
PSPPH_1989	PSPTO_2210	Psyr_2019	0	1	0	1	0	0	0	0	0
PSPPH_1990	PSPTO_2211	Psyr_2020	0	0	0	1	0	0	0	0	1
PSPPH_1991			0	0	0	0	0	0	0	0	0
PSPPH_1992			0	0	0	0	0	0	0	0	0
PSPPH_1993			0	0	0	0	0	0	0	0	0
PSPPH_1994	PSPTO_2213	Psyr_2022	0	0	0	0	0	0	0	0	0
PSPPH_1995	PSPTO_2214	Psyr_2023	0	0	0	0	0	0	0	0	0
PSPPH_1996	PSPTO_2215	Psyr_2024	0	0	0	0	1	0	0	0	0
PSPPH_1997	PSPTO_2216	Psyr_2025	0	0	0	1	1	1	0	0	0
PSPPH_1998	PSPTO_2217	Psyr_2026	0	0	0	1	1	1	1	1	0
PSPPH_1999	PSPTO_2218	Psyr_2027	0	0	0	0	0	0	0	1	0
[truncated: 5,517 more rows]
