# Supplementary material for: DNA methylome regulates virulence and metabolism in Pseudomonas syringae
Source: eLife. 2025 Feb 24;13:RP96290. doi: 10.7554/eLife.96290 (PMC11850005; doi:10.7554/eLife.96290)
Supplement: Supplementary file 3. [file elife-96290-supp3.csv]

gene_id	log2FoldChange	padj
PSPPH_0005	2.211418301	0.000804932
PSPPH_0039	2.42966387	0.056984128
PSPPH_0040	2.159515349	0.044995334
PSPPH_0042	2.202040843	0.000218039
PSPPH_0078	1.831647695	0.051872542
PSPPH_0092	1.238740225	0.111961286
PSPPH_0095	3.097522677	3.40E-19
PSPPH_0096	2.951335135	1.15E-17
PSPPH_0104	-2.81566359	0.000601356
PSPPH_0105	-4.392410023	0.01358445
PSPPH_0139	1.931770034	1.21E-05
PSPPH_0150	2.253010401	0.007377876
PSPPH_0154	1.882111153	0.001616333
PSPPH_0181	-1.168853819	0.152356461
PSPPH_0212	-1.162556399	0.064716496
PSPPH_0230	1.838055321	0.115822607
PSPPH_0236	1.528685989	0.074580743
PSPPH_0237	1.314432499	0.114166953
PSPPH_0248	2.017511785	0.001507269
PSPPH_0249	2.094517105	0.013359285
PSPPH_0267	4.714692341	9.35E-05
PSPPH_0288	-1.404142301	0.057940409
PSPPH_0379	1.163769819	0.176096886
PSPPH_0386	-2.13701377	0.049317692
PSPPH_0433	1.188587296	0.039530974
PSPPH_0496	-2.655652627	9.85E-14
PSPPH_0497	2.063948325	0.001532243
PSPPH_0507	-1.722526391	3.80E-07
PSPPH_0508	-1.525635906	1.79E-06
PSPPH_0519	-1.745273417	0.057110072
PSPPH_0561	-4.12841547	0.168430575
PSPPH_0570	-1.252433305	0.021850364
PSPPH_0576	-1.483500087	0.000791728
PSPPH_0577	-1.665938766	0.014148867
PSPPH_0578	-1.65447875	0.000282055
PSPPH_0579	-1.803591263	0.001472765
PSPPH_0607	-1.656202789	0.008225619
PSPPH_0608	-2.584405199	0.001616333
PSPPH_0621	-1.645365887	6.28E-05
PSPPH_0627	1.331279324	0.001453979
PSPPH_0629	1.320808461	3.80E-07
PSPPH_0655	2.170220539	5.86E-09
PSPPH_0713	-1.552727052	0.052941384
PSPPH_0714	-1.346003063	0.003375613
PSPPH_0721	-1.108746738	0.000141572
PSPPH_0740	-1.834052877	0.046412735
PSPPH_0780	1.177231665	0.024575584
PSPPH_0809	-1.722843894	0.006454676
PSPPH_0821	1.80321294	0.00336931
PSPPH_0847	1.159747445	0.006928392
PSPPH_0908	-2.604109904	0.006710773
PSPPH_0921	-1.407367141	0.187283826
PSPPH_0942	1.121659122	0.021398361
PSPPH_0988	-1.969337618	0.017888484
PSPPH_0990	-1.476039609	0.000392364
PSPPH_0991	-1.943071872	1.03E-06
PSPPH_0993	-1.935962074	0.000667517
PSPPH_1054	1.326822777	0.134331669
PSPPH_1107	2.201036142	1.43E-13
PSPPH_1108	2.777316451	5.44E-08
PSPPH_1109	1.709682764	0.114158823
PSPPH_1111	3.361927557	3.06E-05
PSPPH_1112	2.969280413	0.002487851
PSPPH_1113	3.246049778	0.00032905
PSPPH_1114	1.718523535	0.113423404
PSPPH_1116	2.251538564	0.000785525
PSPPH_1117	2.334842299	2.51E-07
PSPPH_1118	1.12101554	9.17E-05
PSPPH_1121	1.611869131	0.000441403
PSPPH_1162	1.102020122	7.28E-05
PSPPH_1184	1.757105181	0.008119765
PSPPH_1185	2.977155305	1.15E-19
PSPPH_1192	-1.157796387	0.016728044
PSPPH_1210	-1.845655147	7.34E-11
PSPPH_1211	-2.012806265	2.00E-17
PSPPH_1212	-1.908699321	3.09E-10
PSPPH_1214	-2.241391876	1.15E-12
PSPPH_1230	1.060304676	0.206779103
PSPPH_1255	2.874615628	0.094031199
PSPPH_1258	2.703591632	0.068655586
PSPPH_1264	3.143852514	3.35E-10
PSPPH_1272	2.836065398	1.10E-14
PSPPH_1273	2.806786818	4.65E-09
PSPPH_1274	3.681269243	0.018882808
PSPPH_1275	2.199569033	0.035647472
PSPPH_1278	4.668581659	0.046542704
PSPPH_1295	2.589643338	1.95E-05
PSPPH_1296	1.96689574	0.120793808
PSPPH_1302	-1.351520506	0.13626267
PSPPH_1303	-1.739053409	0.000807142
PSPPH_1304	1.198478981	0.014453117
PSPPH_1310	-1.444747064	0.176096886
PSPPH_1313	-1.587076322	0.145104695
PSPPH_1316	-1.684467141	3.06E-05
PSPPH_1354	-1.251748384	0.168430575
PSPPH_1355	-1.411524006	0.044029817
PSPPH_1356	-2.094865187	0.00060169
PSPPH_1357	-2.61877526	0.004977088
PSPPH_1360	-1.040932136	0.121542931
PSPPH_1366	2.525188973	0.003829258
PSPPH_1370	1.868394358	0.208938702
PSPPH_1378	-1.36600622	0.075761089
PSPPH_1380	-1.694565802	2.28E-11
PSPPH_1381	-1.711455341	0.199439517
PSPPH_1382	1.840629727	0.191790866
PSPPH_1411	-1.246780249	0.191790866
PSPPH_1463	2.419770525	0.049700054
PSPPH_1471	2.380917152	0.010665931
PSPPH_1498	3.192071783	0.001406181
PSPPH_1508	2.25193981	0.080025761
PSPPH_1509	3.147451563	0.001691216
PSPPH_1540	-1.125915392	0.196306109
PSPPH_1583	4.495228888	0.063751134
PSPPH_1584	2.227495151	0.20019331
PSPPH_1621	1.023675105	0.171202275
PSPPH_1632	-1.049683481	0.02638248
PSPPH_1637	-1.364207573	0.152770105
PSPPH_1638	-2.105149144	0.008492488
PSPPH_1662	-1.505343115	0.00899423
PSPPH_1678	-1.274648682	0.041855866
PSPPH_1679	-1.364606601	0.007066439
PSPPH_1686	1.592269345	0.005975805
PSPPH_1702	-1.957235554	0.000152731
PSPPH_1703	-1.279721295	0.065442131
PSPPH_1718	1.989206436	0.003515698
PSPPH_1789	2.157619575	2.75E-05
PSPPH_1797	2.27839495	0.001059065
PSPPH_1812	-1.766450935	0.131428783
PSPPH_1819	1.314775251	0.134331669
PSPPH_1827	2.393728338	1.21E-05
PSPPH_1851	-1.281380946	0.187283826
PSPPH_1863	2.130765241	0.145609369
PSPPH_1942	-1.041320513	0.189971638
PSPPH_1950	1.504396031	0.168430575
PSPPH_1951	3.063622551	0.089174393
PSPPH_1956	1.693441852	0.016797602
PSPPH_1980	-1.053082338	0.000257125
PSPPH_1981	-1.060959535	0.002386735
PSPPH_1982	-1.225508212	4.20E-05
PSPPH_1983	-1.316776131	9.20E-07
PSPPH_1986	1.884448212	6.28E-05
PSPPH_1987	-1.510338122	1.66E-07
PSPPH_2042	1.571677359	2.05E-14
PSPPH_2044	-1.782442628	0.153830322
PSPPH_2067	2.445706027	1.44E-15
PSPPH_2078	2.349910052	0.001063413
PSPPH_2089	1.819112395	0.195660778
PSPPH_2091	2.249926456	0.0291239
PSPPH_2139	-1.732866089	0.191790866
PSPPH_2141	1.214002715	0.0397853
PSPPH_2198	2.634170682	0.003161005
PSPPH_2199	2.840306598	3.09E-10
PSPPH_2201	2.5057195	0.031265244
PSPPH_2209	1.705565209	0.205116515
PSPPH_2220	2.226159381	5.28E-17
PSPPH_2221	1.66551696	0.076149844
PSPPH_2243	2.029440979	9.58E-05
PSPPH_2244	1.188745278	0.084080217
PSPPH_2248	1.364745906	0.113205454
PSPPH_2264	1.64291141	0.009529753
PSPPH_2265	1.350725274	2.24E-05
PSPPH_2317	1.097612769	0.153830322
PSPPH_2356	3.9273505	6.70E-07
PSPPH_2408	1.415043047	0.138216356
PSPPH_2425	2.285615613	0.064135289
PSPPH_2471	1.215126111	0.193783997
PSPPH_2475	2.108483687	3.64E-05
PSPPH_2507	3.613481212	0.002112005
PSPPH_2509	2.309476609	2.33E-09
PSPPH_2545	-1.272853703	0.00343297
PSPPH_2552	-1.184715615	0.005975805
PSPPH_2556	3.986821526	0.025694831
PSPPH_2571	1.161693012	0.215932443
PSPPH_2572	1.190507067	0.000618946
PSPPH_2587	2.0483734	0.006566696
PSPPH_2589	1.759563404	0.001274878
PSPPH_2592	1.374216232	0.134331669
PSPPH_2593	3.063479927	4.60E-15
PSPPH_2594	2.524546081	0.003161005
PSPPH_2595	4.073945486	0.003515698
PSPPH_2596	2.035337727	5.19E-08
PSPPH_2626	1.827755022	0.128651835
PSPPH_2630	2.63800751	0.008592668
PSPPH_2646	2.690942002	3.87E-05
PSPPH_2647	1.306093099	0.153699609
PSPPH_2652	-1.521507634	0.130362752
PSPPH_2793	1.53349078	0.032862024
PSPPH_2813	1.592043116	0.080818079
PSPPH_2825	-2.811864169	0.075291609
PSPPH_2880	1.4306221	0.002454182
PSPPH_2910	1.340789785	0.021850364
PSPPH_2911	1.915783493	0.059368786
PSPPH_3019	4.119364598	0.002386735
PSPPH_3023	-1.854944851	0.000804932
PSPPH_3043	-1.214038568	0.024575584
PSPPH_3070	2.237673215	7.36E-06
PSPPH_3099	1.708703001	0.018510163
PSPPH_3104	-1.359558063	0.157680858
PSPPH_3105	-1.767558904	0.003375613
PSPPH_3108	2.339842292	1.21E-05
PSPPH_3110	-1.39183285	8.23E-05
PSPPH_3111	-1.366922274	2.56E-06
PSPPH_3117	-1.062022182	0.138377908
PSPPH_3156	3.283417015	2.02E-08
PSPPH_3157	4.439223949	0.002197899
PSPPH_3158	2.530010449	0.064716496
PSPPH_3165	2.289856244	0.024575584
PSPPH_3166	2.6569946	0.045015008
PSPPH_3181	2.056483595	0.141822125
PSPPH_3209	1.190025022	0.130064502
PSPPH_3219	1.647102982	0.138377908
PSPPH_3238	1.351627078	0.00924736
PSPPH_3250	1.046737137	0.046542704
PSPPH_3263	1.704732427	0.130064502
PSPPH_3274	1.627157849	0.040022069
PSPPH_3326	2.165941385	7.30E-08
PSPPH_3342	8.02556774	0.013821656
PSPPH_3349	-2.370907246	1.11E-08
PSPPH_3350	-2.521785726	0.045015008
PSPPH_3410	2.949795537	0.145587568
PSPPH_3413	1.195107372	0.125220369
PSPPH_3432	1.912225902	0.143823063
PSPPH_3456	1.243060797	0.153830322
PSPPH_3461	1.15204201	0.009593187
PSPPH_3473	1.752012341	0.049317692
PSPPH_3515	-1.663191919	0.007066439
PSPPH_3517	1.176361494	0.05166185
PSPPH_3518	-2.061549836	2.42E-05
PSPPH_3528	4.100225954	2.84E-35
PSPPH_3529	-1.691552683	0.004929835
PSPPH_3596	-1.473532963	0.200152954
PSPPH_3634	-1.433123776	0.067964158
PSPPH_3665	-1.387058655	0.015252792
PSPPH_3667	-1.053902383	0.027425125
PSPPH_3678	-1.036551132	0.153938994
PSPPH_3680	-1.046262779	0.053192777
PSPPH_3681	1.72184399	0.125317983
PSPPH_3703	3.725035195	0.012230359
PSPPH_3766	-1.188424156	4.32E-07
PSPPH_3783	-1.287473345	0.023131232
PSPPH_3807	-1.22283613	0.191275639
PSPPH_3808	-2.209339326	0.022038702
PSPPH_3809	1.213233654	0.004322027
PSPPH_3810	1.04370296	0.065971163
PSPPH_3828	-1.594171553	0.157482172
PSPPH_3837	-1.287457813	0.045055786
PSPPH_3839	-1.191886196	0.009554372
PSPPH_3865	1.359449454	0.019322962
PSPPH_3867	2.666598437	1.94E-12
PSPPH_3868	2.870903546	2.00E-17
PSPPH_3874	-1.067057932	0.204756044
PSPPH_3888	-1.22076109	0.128124294
PSPPH_3899	-1.344087095	0.056808199
PSPPH_3901	-1.198040661	7.36E-06
PSPPH_3902	1.406846135	0.004214545
PSPPH_3922	1.723460222	0.074580743
PSPPH_3927	1.728397797	1.85E-06
PSPPH_3934	3.214424765	0.060112475
PSPPH_3955	1.044481432	0.000447857
PSPPH_3969	2.668078137	0.064257159
PSPPH_3992	-1.244485615	0.027172086
PSPPH_3993	-1.046265812	0.060112475
PSPPH_4039	-1.024192242	0.010590686
PSPPH_4077	-1.291203425	6.70E-07
PSPPH_4078	-1.614040021	5.31E-05
PSPPH_4102	-1.572347353	0.000601356
PSPPH_4103	-1.229432168	7.06E-05
PSPPH_4104	-2.292246152	0.001573615
PSPPH_4111	-2.322009513	0.04642373
PSPPH_4125	-1.30422168	0.000762168
PSPPH_4152	1.134337836	0.035854475
PSPPH_4172	-1.189833554	0.049252615
PSPPH_4175	-1.16821228	0.061973178
PSPPH_4184	1.823724624	8.40E-06
PSPPH_4185	-1.395794944	0.003161005
PSPPH_4189	-1.068449169	0.005840342
PSPPH_4201	-1.130066817	0.142993604
PSPPH_4204	-1.726076228	0.033699443
PSPPH_4205	-1.569405314	0.001496161
PSPPH_4206	-1.206566461	7.52E-06
PSPPH_4215	3.205323977	8.50E-07
PSPPH_4229	1.713781311	2.26E-09
PSPPH_4259	1.522658859	0.002426605
PSPPH_4260	1.509033448	0.102331321
PSPPH_4262	1.678588057	0.006710773
PSPPH_4280	-1.799625834	0.005430299
PSPPH_4289	2.240116761	4.51E-13
PSPPH_4299	-3.139712026	0.001457153
PSPPH_4300	-3.200068764	0.000667517
PSPPH_4302	-2.228390457	0.000434239
PSPPH_4303	-1.771639871	0.001226476
PSPPH_4304	-2.129503154	0.005646476
PSPPH_4307	-2.306524934	8.56E-07
PSPPH_4319	-1.452496216	0.114166953
PSPPH_4326	1.828536531	0.017897293
PSPPH_4327	-1.162042094	0.019402288
PSPPH_4330	1.808098224	0.001475506
PSPPH_4339	2.822486731	0.032861554
PSPPH_4342	3.148470913	0.067276227
PSPPH_4347	3.048335127	0.045370731
PSPPH_4363	2.449098661	0.051872542
PSPPH_4366	1.843248814	0.191790866
PSPPH_4380	1.451443653	0.013944281
PSPPH_4384	-1.460029693	0.05600376
PSPPH_4393	2.26963405	0.050585595
PSPPH_4421	1.862178269	0.060112475
PSPPH_4431	1.630969535	0.190017565
PSPPH_4433	2.357030879	0.061593384
PSPPH_4434	2.429284348	0.008547316
PSPPH_4437	4.448965564	0.005840342
PSPPH_4439	2.650985742	0.080818079
PSPPH_4450	-1.413482253	0.001084391
PSPPH_4489	3.658816673	0.070721755
PSPPH_4493	2.800247673	1.51E-07
PSPPH_4518	-1.134772614	0.000561036
PSPPH_4522	2.539422215	0.04642373
PSPPH_4523	1.931230941	0.167617956
PSPPH_4566	-1.010994011	0.199439517
PSPPH_4568	-1.321168697	0.009772529
PSPPH_4569	-1.296443666	0.06387275
PSPPH_4572	-1.037389845	8.56E-07
PSPPH_4574	-1.551182298	4.33E-05
PSPPH_4575	-1.300577612	0.070191767
PSPPH_4576	-1.698384343	0.05450414
PSPPH_4577	-1.44900427	0.008522901
PSPPH_4578	-1.038703771	0.000595718
PSPPH_4579	-1.397130798	0.130969279
PSPPH_4580	-1.198699756	0.039556245
PSPPH_4581	-1.185669183	0.17916434
PSPPH_4582	-1.133658156	0.143154132
PSPPH_4584	-1.23411089	0.000194021
PSPPH_4586	-1.319965543	0.017013411
PSPPH_4587	-1.699548474	0.007784152
PSPPH_4588	-2.014432121	0.017013411
PSPPH_4589	-1.241776843	2.54E-08
PSPPH_4590	-1.127549752	2.01E-05
PSPPH_4592	-1.023380571	1.02E-06
PSPPH_4593	-1.837299073	7.40E-05
PSPPH_4594	-1.057258673	0.000239941
PSPPH_4595	-1.092610764	0.000844665
PSPPH_4597	-1.027953715	0.028003467
PSPPH_4601	-1.280425853	0.006563652
PSPPH_4602	-1.009270765	0.000120175
PSPPH_4643	-2.577400395	1.95E-10
PSPPH_4650	2.335657619	0.038543155
PSPPH_4651	3.098388929	0.002333591
PSPPH_4652	3.175266675	0.025007484
PSPPH_4666	2.687193944	7.43E-16
PSPPH_4672	-1.268932376	0.063751134
PSPPH_4701	1.229999658	0.004113858
PSPPH_4702	2.090344113	0.032861554
PSPPH_4704	1.916179354	6.54E-07
PSPPH_4710	2.367522555	0.173150099
PSPPH_4711	2.315192674	0.000777062
PSPPH_4717	5.397480246	0.130969279
PSPPH_4721	1.298916469	0.163176356
PSPPH_4733	1.551398054	0.125492312
PSPPH_4739	1.453668499	0.131428783
PSPPH_4756	1.258065706	0.018777124
PSPPH_4766	1.451036304	1.17E-06
PSPPH_4767	1.831191558	4.98E-08
PSPPH_4782	-5.077467751	4.23E-06
PSPPH_4794	1.938944092	0.148058587
PSPPH_4845	-1.025026983	0.047215266
PSPPH_4847	-1.119451321	0.000693766
PSPPH_4869	1.980085219	0.000392364
PSPPH_4896	1.464465611	0.143620115
PSPPH_4897	1.772324273	0.002172434
PSPPH_4936	2.608637051	0.138902408
PSPPH_4937	2.550246947	0.000166715
PSPPH_4974	1.163252877	0.127387331
PSPPH_4994	2.107505557	3.73E-11
PSPPH_4995	1.313113444	0.000804932
PSPPH_4996	2.123174671	0.114158823
PSPPH_4997	4.102392157	0.085089575
PSPPH_5014	1.327244461	0.003161005
PSPPH_5101	-1.502493926	9.17E-05
PSPPH_5133	1.62710412	0.001030336
PSPPH_5142	-1.803309124	0.003933738
PSPPH_5143	-1.382430339	0.031984253
PSPPH_5161	1.271046977	0.198733416
PSPPH_5162	1.526038617	0.000170868
PSPPH_5180	1.836068388	0.210532
PSPPH_5203	-1.438709645	0.007066439
PSPPH_5206	-1.972046922	0.001616333
PSPPH_5207	-1.417623513	4.07E-06
PSPPH_5208	-1.514125794	0.000282055
PSPPH_5209	-1.629771032	2.02E-08
PSPPH_5210	-1.528619527	0.002656513
PSPPH_5211	-1.246013465	0.010518884
PSPPH_5212	-2.062646149	1.18E-09
PSPPH_5213	-1.516000048	0.040022069
PSPPH_5215	-2.001350034	0.010985848
PSPPH_5220	-1.28936195	0.000228385
PSPPH_5223	-1.470421019	0.004169715
