# Supplementary material for: DNA methylome regulates virulence and metabolism in Pseudomonas syringae
Source: eLife. 2025 Feb 24;13:RP96290. doi: 10.7554/eLife.96290 (PMC11850005; doi:10.7554/eLife.96290)
Supplement: Supplementary file 4. [file elife-96290-supp4.csv]

seqnames	site	insideFeature	distancetoFeature	locus_tag	name
chromosome	837301	upstream	-19	PSPPH_0714	50S ribosomal protein L27
chromosome	837291	upstream	-29	PSPPH_0714	50S ribosomal protein L27
chromosome	1491431	upstream	-40	PSPPH_1278	type III secretion component protein HrpF
chromosome	1491421	upstream	-50	PSPPH_1278	type III secretion component protein HrpF
chromosome	2329688	upstream	-26	PSPPH_1982	dihydrolipoamide dehydrogenase
chromosome	2329678	upstream	-36	PSPPH_1982	dihydrolipoamide dehydrogenase
chromosome	4660970	upstream	-65	PSPPH_4077	molecular chaperone GroEL
chromosome	4660980	upstream	-75	PSPPH_4077	molecular chaperone GroEL
chromosome	4960215	upstream	-82	PSPPH_4339	cytochrome d ubiquinol oxidase subunit II
chromosome	4960225	upstream	-92	PSPPH_4339	cytochrome d ubiquinol oxidase subunit II
chromosome	5017202	upstream	-41	PSPPH_4393	hypothetical protein
chromosome	5017212	upstream	-51	PSPPH_4393	hypothetical protein
chromosome	5218873	upstream	-39	PSPPH_4574	50S ribosomal protein L30
chromosome	5218883	upstream	-49	PSPPH_4574	50S ribosomal protein L30
chromosome	5355222	upstream	-2	PSPPH_4717	dithiobiotin synthetase
