# Supplementary material for: DNA methylome regulates virulence and metabolism in Pseudomonas syringae
Source: eLife. 2025 Feb 24;13:RP96290. doi: 10.7554/eLife.96290 (PMC11850005; doi:10.7554/eLife.96290)
Supplement: Supplementary file 5. [file elife-96290-supp5.csv]

Geneid	rna_change	te_change
PSPPH_0050	0.869406784	-1.655239824
PSPPH_0073	-0.540359358	2.789504337
PSPPH_0099	0.659081907	-1.775774768
PSPPH_0116	0.571807163	-1.935831582
PSPPH_0136	0.256679771	-2.358189184
PSPPH_0173	-0.43615532	1.816616122
PSPPH_0227	0.235039912	-1.735998457
PSPPH_0233	0.854188401	-2.606828584
PSPPH_0326	0.133705837	-1.634946641
PSPPH_0440	0.656768428	-1.896037451
PSPPH_0454	-0.549660874	2.010853145
PSPPH_0478	0.768308726	-1.745301311
PSPPH_0482	-0.384947676	1.561426658
PSPPH_0543	0.647432248	-1.891864885
PSPPH_0555	-0.940905787	1.710718217
PSPPH_0588	-0.590598682	1.546709845
PSPPH_0589	0.675747281	-2.223031338
PSPPH_0603	0.550734552	-2.4723599
PSPPH_0676	-0.928194072	4.102550242
PSPPH_0714	0.97797674	-3.246708131
PSPPH_0733	0.328913251	-1.555976311
PSPPH_0749	0.624382957	-2.013907326
PSPPH_0769	-0.565451631	1.765751642
PSPPH_0806	0.611907488	-1.729646182
PSPPH_0815	0.350853527	-3.054091361
PSPPH_0855	0.571300742	-1.917238454
PSPPH_0866	0.596958502	-1.950222203
PSPPH_0937	0.643894684	1.517263152
PSPPH_0940	0.637029402	-1.686000667
PSPPH_0973	0.54523938	-1.846251759
PSPPH_1013	-0.037423884	-2.045644207
PSPPH_1026	0.368929233	1.923260481
PSPPH_1092	0.944786707	-2.013993146
PSPPH_1119	0.861736484	-1.584251689
PSPPH_1131	-0.543663201	1.781684084
PSPPH_1135	0.944713715	-1.612908526
PSPPH_1153	0.830554617	-1.666371235
PSPPH_1233	-0.934723311	1.518268579
PSPPH_1330	0.927767732	-1.589190794
PSPPH_1332	0.722927426	-3.286002407
PSPPH_1338	-0.659208989	-2.457319263
PSPPH_1374	-0.278742599	1.572145192
PSPPH_1389	0.825294309	-3.270851387
PSPPH_1437	-0.763049099	1.962147918
PSPPH_1524	-0.446503424	1.63097588
PSPPH_1546	-0.601036318	1.521932254
PSPPH_1580	-0.008242605	-1.641361868
PSPPH_1603	-0.449180007	-1.840202349
PSPPH_1638	-0.821345186	2.131775481
PSPPH_1728	-0.96599806	1.894559619
PSPPH_1747	-0.568357377	1.595045761
PSPPH_1795	0.239237934	-1.834456856
PSPPH_1803	0.949334234	-1.852108028
PSPPH_1810	0.496409525	-2.011591543
PSPPH_1893	-0.305706223	-1.588974099
PSPPH_1900	-0.959090631	2.318952524
PSPPH_1959	-0.981772194	2.591456247
PSPPH_2010	0.356005004	-3.259669808
PSPPH_2082	0.477049186	-1.87869956
PSPPH_2107	0.790252673	-1.821883255
PSPPH_2116	0.281178204	-1.681809878
PSPPH_2168	-0.419462951	1.506358913
PSPPH_2192	0.988304356	-1.704119414
PSPPH_2218	-0.593981407	1.571171405
PSPPH_2238	0.856162448	-2.103172826
PSPPH_2298	0.837324175	-1.971476588
PSPPH_2352	0.882014428	2.021372648
PSPPH_2363	0.042676754	2.125271002
PSPPH_2390	0.567443806	-2.159931856
PSPPH_2413	0.405167331	-1.734365351
PSPPH_2448	0.46819569	-1.520272738
PSPPH_2558	-0.112663266	-1.719539316
PSPPH_2560	-0.953506476	1.521993263
PSPPH_2570	0.64770612	-1.931240049
PSPPH_2615	-0.963560404	2.098957272
PSPPH_2693	0.419804069	-1.611374185
PSPPH_2734	0.498641752	-1.525442551
PSPPH_2742	0.694293777	-1.664096193
PSPPH_2743	0.694293777	-1.660188171
PSPPH_2790	0.709827645	-2.151520026
PSPPH_2846	0.128357093	1.983611049
PSPPH_2863	0.18510964	1.814084588
PSPPH_2865	0.60344288	-1.584821706
PSPPH_2870	0.998579936	-1.676665485
PSPPH_2871	-0.619914242	2.400132464
PSPPH_2892	-0.464721417	1.568236844
PSPPH_2902	0.414830816	-1.533332238
PSPPH_2938	-0.628102538	1.546042848
PSPPH_2949	0.708996091	-2.021365662
PSPPH_2999	-0.419462951	1.847633154
PSPPH_3027	0.3316361	-2.880410975
PSPPH_3062	0.842304088	-1.966860544
PSPPH_3145	-0.527647643	-1.540402231
PSPPH_3159	-0.115317436	2.176658894
PSPPH_3178	0.386111445	-2.082598826
PSPPH_3190	-0.96599806	2.19635189
PSPPH_3208	0.533132902	-1.95348846
PSPPH_3249	-0.632495629	1.913855629
PSPPH_3252	0.615373337	-1.997256685
PSPPH_3258	-0.149454436	1.741837864
PSPPH_3267	-0.352579274	2.042563673
PSPPH_3280	-0.902555511	1.953216187
PSPPH_3284	0.756157558	-2.918570055
PSPPH_3306	-0.522135499	-2.054202986
PSPPH_3335	0.008112489	-1.591791048
PSPPH_3352	0.20897551	1.610682609
PSPPH_3353	0.177477681	1.851024541
PSPPH_3366	0.854860799	-1.653432585
PSPPH_3388	0.566789054	2.25880446
PSPPH_3424	0.183734034	1.9405034
PSPPH_3462	-0.902959793	1.638735143
PSPPH_3469	-0.802506006	1.639654564
PSPPH_3486	-0.940746593	1.847320032
PSPPH_3487	-0.91727074	1.54081471
PSPPH_3498	0.107409314	1.524370083
PSPPH_3528	0.522790896	1.828846446
PSPPH_3587	-0.912869653	1.727080913
PSPPH_3673	0.032947933	-1.578775619
PSPPH_3763	0.872591001	-1.643600057
PSPPH_3780	0.745817725	-2.013252876
PSPPH_3791	0.165774536	-2.36810508
PSPPH_3844	0.603628496	-2.374948458
PSPPH_3926	0.517470735	1.55492164
PSPPH_3936	0.968145321	-1.686455397
PSPPH_3960	-0.285693243	1.700161957
PSPPH_3963	0.165774536	-1.625934778
PSPPH_3988	-0.975817452	1.51420942
PSPPH_4003	0.964777449	-1.54818932
PSPPH_4007	0.520377998	-1.66170202
PSPPH_4023	-0.788287654	1.680727806
PSPPH_4091	-0.076298507	-1.656872185
PSPPH_4228	-0.054435786	1.914551748
PSPPH_4242	0.41415992	-2.087396128
PSPPH_4251	-0.819148752	1.514348645
PSPPH_4253	0.311229545	-1.909913373
PSPPH_4300	0.721759248	-3.06737476
PSPPH_4331	-0.113125117	1.931811694
PSPPH_4363	0.683963796	-2.48380487
PSPPH_4378	-0.812158791	2.441735188
PSPPH_4473	0.420125086	-1.75465172
PSPPH_4512	0.200843154	1.868876389
PSPPH_4544	-0.362752912	1.608297451
PSPPH_4555	-0.999506922	2.300107741
PSPPH_4649	-0.114439933	1.944064762
PSPPH_4652	0.829847446	-2.679898476
PSPPH_4694	0.573056818	1.910258461
PSPPH_4754	0.613254762	-2.889676099
PSPPH_4827	0.0690255	1.505977986
PSPPH_4834	0.649532801	-3.087486531
PSPPH_4861	0.042676754	2.046684427
PSPPH_4870	-0.972435585	3.132647615
PSPPH_4920	0.990166934	-1.939962476
PSPPH_4941	0.61779735	2.4952228
PSPPH_4948	-0.252288564	2.274413141
PSPPH_4982	-0.483746621	3.635529196
PSPPH_4997	0.57659891	-1.567271034
PSPPH_5109	0.216686824	1.538411155
PSPPH_5112	-0.807282356	1.827478454
PSPPH_5118	0.708804842	-2.162207542
PSPPH_5124	-0.943925999	1.592981519
PSPPH_5125	0.259415293	-1.726376438
PSPPH_5179	-0.033223982	1.576036692
